# Supplementary material for: The mountains of giants: an anthropometric survey of male youths in Bosnia and Herzegovina
Source: R Soc Open Sci. 2017 Apr 12;4(4):161054. doi: 10.1098/rsos.161054 (PMC5414258; doi:10.1098/rsos.161054)
Supplement: Supplementary dataset.xlsx [file rsos161054supp2.xlsx]

## Sheet: BOYS (domestic)
Region of school	School	Student's number	Date of birth	Date of the measurement	Age	Place of residence	Urban (U) Rural (R)	Region of the place of residence	Bosnia (B) Herzegovina (H)	Republika Srpska (RS)	Student's number		University education of parents		Body height (cm)	Sitting height (cm)	Relative sitting height	Arm span (cm)	Relative arm span
										Federation (Fed)		Father	Mother	Both total			(% body height)		(% body height)
Canton 10/Livno	DRVAR, Ekonomska & Gimnazija	1	1998-02-11	2015-10-13	17.6674	Drvar	R	Canton 10/Livno	H	Fed	1				181.8
Canton 10/Livno	DRVAR, Ekonomska & Gimnazija	2	1997-09-18	2015-10-13	18.0671	Bosansko Grahovo	R	Canton 10/Livno	H	Fed	2				179.6
Canton 10/Livno	DRVAR, Ekonomska & Gimnazija	3	1995-09-13	2015-10-13	20.0821	Glamoč	R	Canton 10/Livno	H	Fed	3				186.9
Canton 10/Livno	DRVAR, Ekonomska & Gimnazija	4	1997-09-18	2015-10-13	18.0671	Drvar	R	Canton 10/Livno	H	Fed	4				183
Canton 10/Livno	DRVAR, Ekonomska & Gimnazija	5	1997-09-28	2015-10-13	18.0397	Drvar	R	Canton 10/Livno	H	Fed	5				197.2
Canton 10/Livno	DRVAR, Ekonomska & Gimnazija	6	1997-10-10	2015-10-13	18.0068	Drvar	R	Canton 10/Livno	H	Fed	6				185.3
Canton 10/Livno	DRVAR, Ekonomska & Gimnazija	7	1997-12-26	2015-10-13	17.796	Drvar	R	Canton 10/Livno	H	Fed	7	1		1	180.4
Canton 10/Livno	DRVAR, Ekonomska & Gimnazija	8	1997-07-08	2015-10-13	18.2642	Bosansko Grahovo	R	Canton 10/Livno	H	Fed	8				192.5
Canton 10/Livno	DRVAR, Ekonomska & Gimnazija	9	1997-04-27	2015-10-13	18.4613	Drvar	R	Canton 10/Livno	H	Fed	9				188.2
Canton 10/Livno	DRVAR, Ekonomska & Gimnazija	10	1997-04-25	2015-10-13	18.4668	Drvar	R	Canton 10/Livno	H	Fed	10				173.4
Canton 10/Livno	DRVAR, Ekonomska & Gimnazija	11	1997-05-23	2015-10-13	18.3901	Drvar	R	Canton 10/Livno	H	Fed	11				177.5
Canton 10/Livno	GLAMOČ, Srednja škola Tin Ujević (Gimnazija)	1	1997-08-01	2015-10-14	18.2012	Glamoč	R	Canton 10/Livno	H	Fed	1				186	96	51.6129	181.8	97.7419
Canton 10/Livno	GLAMOČ, Srednja škola Tin Ujević (Gimnazija)	2	1997-11-02	2015-10-14	17.9466	Glamoč	R	Canton 10/Livno	H	Fed	2	1		1	176.8	88.5	50.0566	176.7	99.9434
Canton 10/Livno	GLAMOČ, Srednja škola Tin Ujević (Gimnazija)	3	1998-01-11	2015-10-14	17.755	Glamoč	R	Canton 10/Livno	H	Fed	3				174.3	94	53.93	172.2	98.7952
Canton 10/Livno	GLAMOČ, Srednja škola Tin Ujević (Gimnazija)	4	1997-05-09	2015-10-14	18.4312	Glamoč	R	Canton 10/Livno	H	Fed	4	1		1	182.1	94.8	52.0593	182	99.9451
Canton 10/Livno	GLAMOČ, Srednja škola Tin Ujević (Gimnazija)	5	1998-02-19	2015-10-14	17.6482	Glamoč	R	Canton 10/Livno	H	Fed	5	1	1	2	181.3	96.7	53.337	180.6	99.6139
Canton 10/Livno	GLAMOČ, Srednja škola Tin Ujević (Gimnazija)	6	1998-09-20	2015-10-14	17.065	Glamoč	R	Canton 10/Livno	H	Fed	6		1	1	176.2	94	53.3485	174.8	99.2054
Canton 10/Livno	GLAMOČ, Srednja škola Tin Ujević (Gimnazija)	7	1998-06-10	2015-10-14	17.3443	Glamoč	R	Canton 10/Livno	H	Fed	7				170.1	90.5	53.204	172.1	101.176
Canton 10/Livno	GLAMOČ, Srednja škola Tin Ujević (Gimnazija)	8	1998-06-10	2015-10-14	17.3443	Glamoč	R	Canton 10/Livno	H	Fed	8		1	1	185.7	94.4	50.8347	188.2	101.346
Canton 10/Livno	GLAMOČ, Srednja škola Tin Ujević (Gimnazija)	9	1998-06-13	2015-10-14	17.3361	Glamoč	R	Canton 10/Livno	H	Fed	9	1		1	184	96.1	52.2283	182.5	99.1848
Canton 10/Livno	GLAMOČ, Srednja škola Tin Ujević (Gimnazija)	10	1998-10-02	2015-10-14	17.0322	Glamoč	R	Canton 10/Livno	H	Fed	10				178.3	91.5	51.318	180.9	101.458
Canton 10/Livno	GLAMOČ, Srednja škola Tin Ujević (Gimnazija)	12	1998-08-08	2015-10-14	17.1828	Glamoč	R	Canton 10/Livno	H	Fed	12	1		1	174.2	97.5	55.9701	174.3	100.057
Canton 10/Livno	GLAMOČ, Srednja škola Tin Ujević (Strukovna)	5	1997-06-30	2015-10-14	18.2888	Glamoč	R	Canton 10/Livno	H	Fed	5				191.4	95	49.6343	191	99.791
Canton 10/Livno	GLAMOČ, Srednja škola Tin Ujević (Strukovna)	6	1997-12-15	2015-10-14	17.8289	Glamoč	R	Canton 10/Livno	H	Fed	6	1		1	167	91	54.491	166.4	99.6407
Canton 10/Livno	GLAMOČ, Srednja škola Tin Ujević (Strukovna)	7	1998-10-17	2015-10-14	16.9911	Glamoč	R	Canton 10/Livno	H	Fed	7				177.5	94	52.9577	184.6	104
Canton 10/Livno	GLAMOČ, Srednja škola Tin Ujević (Strukovna)	8	1998-05-01	2015-10-14	17.4538	Glamoč	R	Canton 10/Livno	H	Fed	8				175.2	90.4	51.5982	183.4	104.68
Canton 10/Livno	GLAMOČ, Srednja škola Tin Ujević (Strukovna)	9	1997-06-22	2015-10-14	18.3107	Glamoč	R	Canton 10/Livno	H	Fed	9				186	96.1	51.6667	183.6	98.7097
Canton 10/Livno	GLAMOČ, Srednja škola Tin Ujević (Strukovna)	10	1998-10-15	2015-10-14	16.9966	Glamoč	R	Canton 10/Livno	H	Fed	10	1		1	173.4	87.2	50.2884	172.5	99.481
Canton 10/Livno	LIVNO, Ekonomsko-ugostiteljska	1	1996-03-26	2015-04-21	19.0691	Zabrišče	R	Canton 10/Livno	H	Fed	1		1	1	174.9	95.8	54.7742	176.5	100.915
Canton 10/Livno	LIVNO, Ekonomsko-ugostiteljska	2	1997-04-02	2015-04-21	18.0507	Livno	R	Canton 10/Livno	H	Fed	2	1		1	194.4	98.4	50.6173	195.5	100.566
Canton 10/Livno	LIVNO, Ekonomsko-ugostiteljska	3	1996-06-04	2015-04-21	18.8775	Lištani	R	Canton 10/Livno	H	Fed	3				184.4	93.7	50.8134	187.5	101.681
Canton 10/Livno	LIVNO, Ekonomsko-ugostiteljska	4	1996-11-08	2015-04-21	18.4476	Livno	R	Canton 10/Livno	H	Fed	4				198	94.4	47.6768	200	101.01
Canton 10/Livno	LIVNO, Ekonomsko-ugostiteljska	5	1996-05-09	2015-04-21	18.9487	Potok	R	Canton 10/Livno	H	Fed	5				180.8	90.5	50.0553	182.4	100.885
Canton 10/Livno	LIVNO, Ekonomsko-ugostiteljska	6	1996-11-26	2015-04-21	18.3984	Smričani	R	Canton 10/Livno	H	Fed	6				191.8	97.7	50.9385	186.5	97.2367
Canton 10/Livno	LIVNO, Ekonomsko-ugostiteljska	7	1996-08-03	2015-04-21	18.7132	Smričani	R	Canton 10/Livno	H	Fed	7	1	1	2	180.5	94.3	52.2438	184	101.939
Canton 10/Livno	LIVNO, Ekonomsko-ugostiteljska	8	1996-12-13	2015-04-21	18.3518	Vidoši	R	Canton 10/Livno	H	Fed	8				180.1	92.9	51.5825	176.8	98.1677
Canton 10/Livno	LIVNO, Ekonomsko-ugostiteljska	9	1996-07-22	2015-04-21	18.7461	Livno	R	Canton 10/Livno	H	Fed	9	1		1	180	97.5	54.1667	181.9	101.056
Canton 10/Livno	LIVNO, Ekonomsko-ugostiteljska	10	1996-03-23	2015-04-21	19.0773	Livno	R	Canton 10/Livno	H	Fed	10	1		1	189.5	93.1	49.1293	189.3	99.8945
Canton 10/Livno	LIVNO, Ekonomsko-ugostiteljska	11	1996-08-15	2015-04-21	18.6804	Livno	R	Canton 10/Livno	H	Fed	11				189.2	91.8	48.5201	176.9	93.4989
Canton 10/Livno	LIVNO, Ekonomsko-ugostiteljska	12	1996-10-27	2015-04-21	18.4805	Livno	R	Canton 10/Livno	H	Fed	12				190.4	97.8	51.3655	187.1	98.2668
Canton 10/Livno	LIVNO, Ekonomsko-ugostiteljska	13	1996-05-09	2015-04-21	18.9487	Livno	R	Canton 10/Livno	H	Fed	13				179.6	104.4	58.1292	173.8	96.7706
Canton 10/Livno	LIVNO, Ekonomsko-ugostiteljska	14	1996-06-18	2015-04-21	18.8392	Livno	R	Canton 10/Livno	H	Fed	14				181.4	100.5	55.4024	180.3	99.3936
Canton 10/Livno	LIVNO, Ekonomsko-ugostiteljska	15	1996-02-08	2015-04-21	19.1978	Livno	R	Canton 10/Livno	H	Fed	15				182.8	96.6	52.8446	182.7	99.9453
Canton 10/Livno	LIVNO, Ekonomsko-ugostiteljska	16	1996-09-03	2015-04-21	18.6283	Livno	R	Canton 10/Livno	H	Fed	16				190.1	93.3	49.0794	197.7	103.998
Canton 10/Livno	LIVNO, Ekonomsko-ugostiteljska	17	1995-08-06	2015-04-21	19.707	Livno	R	Canton 10/Livno	H	Fed	17				185.3	94.7	51.1063	182.5	98.4889
Canton 10/Livno	LIVNO, Ekonomsko-ugostiteljska	18	1996-03-31	2015-04-21	19.0554	Srdeviči	R	Canton 10/Livno	H	Fed	18		1	1	175.3	103	58.7564	180.6	103.023
Canton 10/Livno	LIVNO, Ekonomsko-ugostiteljska	19	1996-02-06	2015-04-21	19.2033	Glavice	R	Canton 10/Livno	H	Fed	19				183.8	98.1	53.3732	185.5	100.925
Canton 10/Livno	LIVNO, Ekonomsko-ugostiteljska	20	1996-01-26	2015-04-21	19.2334	Megdan	R	Canton 10/Livno	H	Fed	20				178.4	93.6	52.4664	180.4	101.121
Canton 10/Livno	LIVNO, Ekonomsko-ugostiteljska	21	1996-09-16	2015-04-21	18.5927	Čosanlije	R	Canton 10/Livno	H	Fed	21				190.4	94.1	49.4223	185.4	97.3739
Canton 10/Livno	LIVNO, Ekonomsko-ugostiteljska	22	1996-09-04	2015-04-21	18.6256	Grguriči	R	Canton 10/Livno	H	Fed	22				183.1	97.3	53.1404	181.3	99.0169
Canton 10/Livno	LIVNO, Ekonomsko-ugostiteljska	23	1996-07-01	2015-04-21	18.8036	Lopatice	R	Canton 10/Livno	H	Fed	23				192	97.6	50.8333	187.5	97.6562
Canton 10/Livno	LIVNO, Ekonomsko-ugostiteljska	24	1996-10-15	2015-04-21	18.5133	Rapovine	R	Canton 10/Livno	H	Fed	24				191.7	99.1	51.6954	195.3	101.878
Canton 10/Livno	LIVNO, Ekonomsko-ugostiteljska	25	1996-06-28	2015-04-21	18.8118	Livno	R	Canton 10/Livno	H	Fed	25		1	1	187.9	95.1	50.612	184.6	98.2437
Canton 10/Livno	LIVNO, Ekonomsko-ugostiteljska	26	1996-09-10	2015-04-21	18.6092	Srdeviči	R	Canton 10/Livno	H	Fed	26				194.2	89.6	46.138	193.6	99.691
Canton 10/Livno	LIVNO, Ekonomsko-ugostiteljska	27	1996-07-30	2015-04-21	18.7242	Srdeviči	R	Canton 10/Livno	H	Fed	27				179.4	96.1	53.5674	179.3	99.9443
Canton 10/Livno	LIVNO, Ekonomsko-ugostiteljska	28	1996-03-26	2015-04-21	19.0691	Glavice	R	Canton 10/Livno	H	Fed	28				184.5	98.6	53.4417	191.5	103.794
Canton 10/Livno	LIVNO, Gimnazija	1	1996-04-25	2015-04-21	18.987	Livno	R	Canton 10/Livno	H	Fed	1		1	1	191.6	99.4	51.8789	197	102.818
Canton 10/Livno	LIVNO, Gimnazija	2	1996-09-02	2015-04-21	18.6311	Livno	R	Canton 10/Livno	H	Fed	2				198.4	102.3	51.5625	205.2	103.427
Canton 10/Livno	LIVNO, Gimnazija	3	1996-08-23	2015-04-21	18.6585	Livno	R	Canton 10/Livno	H	Fed	3				189.2	97.5	51.5328	190.3	100.581
Canton 10/Livno	LIVNO, Gimnazija	4	1996-08-16	2015-04-21	18.6776	Livno	R	Canton 10/Livno	H	Fed	4		1	1	182.8	95.3	52.1335	181.7	99.3982
Canton 10/Livno	LIVNO, Gimnazija	5	1997-01-09	2015-04-21	18.2779	Livno	R	Canton 10/Livno	H	Fed	5		1	1	184.5	97.8	53.0081	186.7	101.192
Canton 10/Livno	LIVNO, Gimnazija	6	1997-06-19	2015-04-21	17.8371	Livno	R	Canton 10/Livno	H	Fed	6				192.4	98.6	51.2474	194.7	101.195
Canton 10/Livno	LIVNO, Gimnazija	7	1997-06-16	2015-04-21	17.8453	Livno	R	Canton 10/Livno	H	Fed	7				196.9	105.2	53.4281	189	95.9878
Canton 10/Livno	LIVNO, Gimnazija	8	1997-07-30	2015-04-21	17.7248	Livno	R	Canton 10/Livno	H	Fed	8	1		1	174.2	91.5	52.5258	175.7	100.861
Canton 10/Livno	LIVNO, Gimnazija	9	1996-07-14	2015-04-21	18.768	Livno	R	Canton 10/Livno	H	Fed	9	1		1	173	91	52.6012	179.4	103.699
Canton 10/Livno	LIVNO, Gimnazija	10	1997-01-19	2015-04-21	18.2505	Livno	R	Canton 10/Livno	H	Fed	10				180.4	95.4	52.8825	177.2	98.2262
Canton 10/Livno	LIVNO, Gimnazija	11	1997-01-14	2015-04-21	18.2642	Livno	R	Canton 10/Livno	H	Fed	11	1	1	2	191.3	102.9	53.7899	187.8	98.1704
Canton 10/Livno	LIVNO, Gimnazija	12	1997-12-06	2015-04-21	17.3717	Livno	R	Canton 10/Livno	H	Fed	12	1		1	187.5	98.9	52.7467	190.4	101.547
Canton 10/Livno	LIVNO, Gimnazija	13	1996-03-28	2015-04-21	19.0637	Livno	R	Canton 10/Livno	H	Fed	13	1		1	185.5	97.4	52.5067	176.1	94.9326
Canton 10/Livno	LIVNO, Gimnazija	14	1996-04-11	2015-04-21	19.0253	Livno	R	Canton 10/Livno	H	Fed	14				186.5	96.6	51.7962	182.2	97.6944
Canton 10/Livno	LIVNO, Gimnazija	15	1997-02-07	2015-04-21	18.1985	Livno	R	Canton 10/Livno	H	Fed	15	1	1	2	178.9	93.8	52.4315	184.6	103.186
Canton 10/Livno	LIVNO, Gimnazija	16	1996-10-25	2015-04-21	18.486	Livno	R	Canton 10/Livno	H	Fed	16				180.8	94.7	52.3783	182.1	100.719
Canton 10/Livno	LIVNO, Gimnazija	17	1996-08-04	2015-04-21	18.7105	Livno	R	Canton 10/Livno	H	Fed	17	1	1	2	181.5	96.3	53.0579	183.7	101.212
Canton 10/Livno	LIVNO, Gimnazija	18	1996-05-07	2015-04-21	18.9541	Livno	R	Canton 10/Livno	H	Fed	18	1		1	184.8	95.6	51.7316	190.1	102.868
Canton 10/Livno	LIVNO, Gimnazija	19	1996-12-24	2015-04-21	18.3217	Livno	R	Canton 10/Livno	H	Fed	19				176.4	96.2	54.5351	178	100.907
Canton 10/Livno	LIVNO, Gimnazija	20	1997-05-14	2015-04-21	17.9357	Livno	R	Canton 10/Livno	H	Fed	20	1	1	2	189.8	97.3	51.2645	186.5	98.2613
Canton 10/Livno	LIVNO, Gimnazija	21	1997-02-26	2015-04-21	18.1465	Livno	R	Canton 10/Livno	H	Fed	21				187.9	98.7	52.5279	182.1	96.9133
Canton 10/Livno	LIVNO, Gimnazija	22	1997-05-14	2015-04-21	17.9357	Livno	R	Canton 10/Livno	H	Fed	22				193.5	97.5	50.3876	193.6	100.052
Canton 10/Livno	LIVNO, Gimnazija	23	1996-08-30	2015-04-21	18.6393	Livno	R	Canton 10/Livno	H	Fed	23				179.4	95.3	53.1215	180.4	100.557
Canton 10/Livno	LIVNO, Gimnazija	24	1997-09-03	2015-04-21	17.629	Livno	R	Canton 10/Livno	H	Fed	24				189.6	101.6	53.5865	186.6	98.4177
Canton 10/Livno	LIVNO, Gimnazija	25	1996-08-30	2015-04-21	18.6393	Livno	R	Canton 10/Livno	H	Fed	25				177.3	96.7	54.5403	176.6	99.6052
Canton 10/Livno	LIVNO, Gimnazija	26	1997-08-21	2015-04-21	17.6646	Livno	R	Canton 10/Livno	H	Fed	26		1	1	177.4	94.1	53.044	168.7	95.0958
Canton 10/Livno	LIVNO, Gimnazija	27	1997-09-27	2015-04-21	17.5633	Livno	R	Canton 10/Livno	H	Fed	27	1		1	192	100	52.0833	193.9	100.99
Canton 10/Livno	LIVNO, Gimnazija	28	1996-05-20	2015-04-21	18.9185	Livno	R	Canton 10/Livno	H	Fed	28				171.9	86.8	50.4945	169.8	98.7784
Canton 10/Livno	LIVNO, Gimnazija	29	1997-02-07	2015-04-21	18.1985	Livno	R	Canton 10/Livno	H	Fed	29		1	1	178.1	93.7	52.6109	179.6	100.842
Canton 10/Livno	LIVNO, Gimnazija	30	1996-10-03	2015-04-21	18.5462	Livno	R	Canton 10/Livno	H	Fed	30				187.4	94	50.1601	183.5	97.9189
Canton 10/Livno	LIVNO, Gimnazija	31	1996-11-28	2015-04-21	18.3929	Livno	R	Canton 10/Livno	H	Fed	31	1	1	2	187.6	98.2	52.3454	188.9	100.693
Canton 10/Livno	LIVNO, Gimnazija	32	1996-07-27	2015-04-21	18.7324	Livno	R	Canton 10/Livno	H	Fed	32				191.7	96.9	50.5477	193.1	100.73
Canton 10/Livno	LIVNO, Gimnazija	33	1996-10-09	2015-04-21	18.5298	Livno	R	Canton 10/Livno	H	Fed	33				174.3	91.4	52.4383	175.4	100.631
Canton 10/Livno	LIVNO, Gimnazija	34	1996-05-01	2015-04-21	18.9706	Livno	R	Canton 10/Livno	H	Fed	34				185	97.6	52.7568	193.9	104.811
Canton 10/Livno	LIVNO, Gimnazija	35	1996-09-16	2015-04-21	18.5927	Livno	R	Canton 10/Livno	H	Fed	35				189.3	94.1	49.7095	187.7	99.1548
Canton 10/Livno	LIVNO, Gimnazija	36	1996-11-02	2015-04-21	18.4641	Livno	R	Canton 10/Livno	H	Fed	36		1	1	184.9	91.3	49.378	191	103.299
Canton 10/Livno	LIVNO, Gimnazija	37	1997-06-06	2015-04-21	17.8727	Livno	R	Canton 10/Livno	H	Fed	37	1		1	188.8	101.4	53.7076	184.8	97.8814
Canton 10/Livno	LIVNO, Gimnazija	38	1997-03-30	2015-04-21	18.0589	Livno	R	Canton 10/Livno	H	Fed	38				183.5	98.1	53.4605	181.7	99.0191
Canton 10/Livno	LIVNO, Gimnazija	39	1997-05-30	2015-04-21	17.8919	Livno	R	Canton 10/Livno	H	Fed	39				185.2	92.9	50.162	175.6	94.8164
Canton 10/Livno	LIVNO, Gimnazija	40	1997-07-31	2015-04-21	17.7221	Livno	R	Canton 10/Livno	H	Fed	40		1	1	174.2	90.4	51.8944	178.9	102.698
Canton 10/Livno	LIVNO, Gimnazija	41	1997-01-27	2015-04-21	18.2286	Livno	R	Canton 10/Livno	H	Fed	41				181.6	92.3	50.826	183.1	100.826
Canton 10/Livno	LIVNO, Gimnazija	42	1996-07-30	2015-04-21	18.7242	Livno	R	Canton 10/Livno	H	Fed	42				189	95.6	50.582	189.1	100.053
Canton 10/Livno	LIVNO, Gimnazija	43	1996-08-02	2015-04-21	18.7159	Livno	R	Canton 10/Livno	H	Fed	43		1	1	182.2	97.2	53.348	178.6	98.0241
Canton 10/Livno	LIVNO, Gimnazija	44	1996-09-13	2015-04-21	18.601	Livno	R	Canton 10/Livno	H	Fed	44				189	96.8	51.2169	190.4	100.741
Canton 10/Livno	LIVNO, Strukovna S. Š. Kranjčevića	1	1996-04-02	2015-04-21	19.05	Livno	R	Canton 10/Livno	H	Fed	1		1	1	181	96.6	53.3702	178.8	98.7845
Canton 10/Livno	LIVNO, Strukovna S. Š. Kranjčevića	2	1996-08-23	2015-04-21	18.6585	Livno	R	Canton 10/Livno	H	Fed	2				192	96.6	50.3125	185.2	96.4583
Canton 10/Livno	LIVNO, Strukovna S. Š. Kranjčevića	3	1996-09-04	2015-04-21	18.6256	Podhum	R	Canton 10/Livno	H	Fed	3				186.3	92	49.3827	190	101.986
Canton 10/Livno	LIVNO, Strukovna S. Š. Kranjčevića	4	1996-09-14	2015-04-21	18.5982	Livno	R	Canton 10/Livno	H	Fed	4				184.6	96.6	52.3294	187.6	101.625
Canton 10/Livno	LIVNO, Strukovna S. Š. Kranjčevića	5	1996-12-24	2015-04-21	18.3217	Livno	R	Canton 10/Livno	H	Fed	5				177.6	94.5	53.2095	178.2	100.338
Canton 10/Livno	LIVNO, Strukovna S. Š. Kranjčevića	6	1997-01-15	2015-04-21	18.2615	Žirovič	R	Canton 10/Livno	H	Fed	6	1		1	182.6	95.7	52.4096	176.3	96.5498
Canton 10/Livno	LIVNO, Strukovna S. Š. Kranjčevića	7	1996-11-04	2015-04-21	18.4586	Glavice	R	Canton 10/Livno	H	Fed	7				186.9	91.4	48.9032	182.6	97.6993
Canton 10/Livno	LIVNO, Strukovna S. Š. Kranjčevića	8	1995-09-27	2015-04-21	19.5647	Livno	R	Canton 10/Livno	H	Fed	8				175.2	93.1	53.1393	170.9	97.5457
Canton 10/Livno	LIVNO, Strukovna S. Š. Kranjčevića	9	1997-01-19	2015-04-21	18.2505	Livno	R	Canton 10/Livno	H	Fed	9	1		1	188.6	91.2	48.3563	192.6	102.121
Canton 10/Livno	LIVNO, Strukovna S. Š. Kranjčevića	10	1997-03-15	2015-04-21	18.0999	Livno	R	Canton 10/Livno	H	Fed	10				179.9	94.7	52.6404	181.5	100.889
Canton 10/Livno	LIVNO, Strukovna S. Š. Kranjčevića	11	1996-04-22	2015-04-21	18.9952	Livno	R	Canton 10/Livno	H	Fed	11				180.3	100.4	55.685	179.4	99.5008
Canton 10/Livno	LIVNO, Strukovna S. Š. Kranjčevića	12	1996-10-05	2015-04-21	18.5407	Livno	R	Canton 10/Livno	H	Fed	12	1		1	185.6	93.6	50.431	181.5	97.7909
Canton 10/Livno	LIVNO, Strukovna S. Š. Kranjčevića	13	1997-02-11	2015-04-21	18.1875	Glavice	R	Canton 10/Livno	H	Fed	13				200.8	97.1	48.3566	198.5	98.8546
Canton 10/Livno	LIVNO, Strukovna S. Š. Kranjčevića	14	1996-11-15	2015-04-21	18.4285	Veliki Kobliči	R	Canton 10/Livno	H	Fed	14				191.2	96.1	50.2615	189.6	99.1632
Canton 10/Livno	LIVNO, Strukovna S. Š. Kranjčevića	15	1996-09-29	2015-04-21	18.5572	Suhača	R	Canton 10/Livno	H	Fed	15				193.7	93	48.0124	200	103.252
Canton 10/Livno	LIVNO, Strukovna S. Š. Kranjčevića	16	1996-10-28	2015-04-21	18.4778	Suhača	R	Canton 10/Livno	H	Fed	16				184.3	92.2	50.0271	186	100.922
Canton 10/Livno	LIVNO, Strukovna S. Š. Kranjčevića	17	1997-03-17	2015-04-21	18.0945	Guber	R	Canton 10/Livno	H	Fed	17				178.6	94.5	52.9115	177.7	99.4961
Canton 10/Livno	LIVNO, Strukovna S. Š. Kranjčevića	18	1996-03-17	2015-04-21	19.0938	Mali Kobliči	R	Canton 10/Livno	H	Fed	18				199.2	97	48.6948	188.6	94.6787
Canton 10/Livno	LIVNO, Strukovna S. Š. Kranjčevića	19	1996-11-20	2015-04-21	18.4148	Bila	R	Canton 10/Livno	H	Fed	19				187.8	97.2	51.7572	189	100.639
Canton 10/Livno	LIVNO, Strukovna S. Š. Kranjčevića	20	1996-11-19	2015-04-21	18.4175	Suhača	R	Canton 10/Livno	H	Fed	20				180	95.2	52.8889	175.1	97.2778
Canton 10/Livno	LIVNO, Strukovna S. Š. Kranjčevića	21	1996-07-05	2015-04-21	18.7926	Livno	R	Canton 10/Livno	H	Fed	21	1		1	176.6	94	53.2276	176.9	100.17
Canton 10/Livno	LIVNO, Strukovna S. Š. Kranjčevića	22	1997-01-23	2015-04-21	18.2396	Livno	R	Canton 10/Livno	H	Fed	22	1		1	182.2	90.3	49.5609	182	99.8902
Canton 10/Livno	LIVNO, Strukovna S. Š. Kranjčevića	23	1996-12-03	2015-04-21	18.3792	Livno	R	Canton 10/Livno	H	Fed	23				187.6	98.4	52.452	183.1	97.6013
Canton 10/Livno	LIVNO, Strukovna S. Š. Kranjčevića	24	1996-08-23	2015-04-21	18.6585	Livno	R	Canton 10/Livno	H	Fed	24				188.7	97.1	51.4573	186.9	99.0461
Canton 10/Livno	LIVNO, Strukovna S. Š. Kranjčevića	25	1996-11-24	2015-04-21	18.4038	Kupres	R	Canton 10/Livno	H	Fed	25				181.3	102.2	56.3707	189.7	104.633
Canton 10/Livno	LIVNO, Strukovna S. Š. Kranjčevića	26	1996-10-20	2015-04-21	18.4997	Livno	R	Canton 10/Livno	H	Fed	26				172.5	94.6	54.8406	171.3	99.3043
Canton 10/Livno	LIVNO, Strukovna S. Š. Kranjčevića	27	1996-06-30	2015-04-21	18.8063	Livno	R	Canton 10/Livno	H	Fed	27				184.1	94.5	51.3308	195	105.921
Canton 10/Livno	LIVNO, Strukovna S. Š. Kranjčevića	28	1996-09-12	2015-04-21	18.6037	Livno	R	Canton 10/Livno	H	Fed	28				185.6	95.6	51.5086	189.8	102.263
Canton 10/Livno	LIVNO, Strukovna S. Š. Kranjčevića	29	1997-01-06	2015-04-21	18.2861	Livno	R	Canton 10/Livno	H	Fed	29				185	94.9	51.2973	189.7	102.541
Canton 10/Livno	LIVNO, Strukovna S. Š. Kranjčevića	30	1997-02-01	2015-04-21	18.2149	Livno	R	Canton 10/Livno	H	Fed	30				181.6	98	53.9648	173.6	95.5947
Canton 10/Livno	LIVNO, Strukovna S. Š. Kranjčevića	31	1996-04-27	2015-04-21	18.9815	Livno	R	Canton 10/Livno	H	Fed	31				170.2	95.9	56.3455	173.5	101.939
Canton 10/Livno	LIVNO, Strukovna S. Š. Kranjčevića	32	1996-06-16	2015-04-21	18.8446	Livno	R	Canton 10/Livno	H	Fed	32	1	1	2	184.5	93.2	50.5149	184.9	100.217
Canton 10/Livno	LIVNO, Strukovna S. Š. Kranjčevića	33	1996-09-25	2015-04-21	18.5681	Rapovine	R	Canton 10/Livno	H	Fed	33				182	93.9	51.5934	180.9	99.3956
Canton 10/Livno	LIVNO, Strukovna S. Š. Kranjčevića	34	1996-01-26	2015-04-21	19.2334	Livno	R	Canton 10/Livno	H	Fed	34				181.7	94.1	51.7887	182.9	100.66
Canton 10/Livno	LIVNO, Strukovna S. Š. Kranjčevića	35	1996-04-26	2015-04-21	18.9843	Potkraj	R	Canton 10/Livno	H	Fed	35				177.8	90.8	51.0686	171.5	96.4567
Canton 10/Livno	LIVNO, Strukovna S. Š. Kranjčevića	36	1997-02-28	2015-04-21	18.141	Guber	R	Canton 10/Livno	H	Fed	36				177	92.7	52.3729	174.7	98.7006
Canton 10/Livno	LIVNO, Strukovna S. Š. Kranjčevića	37	1996-05-21	2015-04-21	18.9158	Miši	R	Canton 10/Livno	H	Fed	37				174	93.5	53.7356	176.4	101.379
Canton 10/Livno	LIVNO, Strukovna S. Š. Kranjčevića	38	1996-04-16	2015-04-21	19.0116	Livno	R	Canton 10/Livno	H	Fed	38	1	1	2	181.6	92.4	50.8811	181.5	99.9449
Canton 10/Livno	LIVNO, Strukovna S. Š. Kranjčevića	39	1996-07-15	2015-04-21	18.7652	Livno	R	Canton 10/Livno	H	Fed	39	1		1	187.3	93.2	49.7597	186.2	99.4127
Canton 10/Livno	LIVNO, Strukovna S. Š. Kranjčevića	40	1996-10-05	2015-04-21	18.5407	Prolog	R	Canton 10/Livno	H	Fed	40				181.1	95.9	52.9542	177	97.7361
Canton 10/Livno	LIVNO, Strukovna S. Š. Kranjčevića	41	1996-12-15	2015-04-21	18.3463	Priluka	R	Canton 10/Livno	H	Fed	41		1	1	171.3	92.3	53.8821	178.7	104.32
Canton 10/Livno	LIVNO, Strukovna S. Š. Kranjčevića	42	1996-10-13	2015-04-21	18.5188	Livno	R	Canton 10/Livno	H	Fed	42				188.1	98.6	52.4189	182.8	97.1823
Canton 10/Livno	LIVNO, Strukovna S. Š. Kranjčevića	43	1996-12-07	2015-04-21	18.3682	Kupres	R	Canton 10/Livno	H	Fed	43				176.5	95.8	54.2776	179.9	101.926
Canton 10/Livno	LIVNO, Strukovna S. Š. Kranjčevića	44	1997-02-03	2015-04-21	18.2094	Livno	R	Canton 10/Livno	H	Fed	44				178.1	93.3	52.3863	186.6	104.773
Canton 10/Livno	LIVNO, Strukovna S. Š. Kranjčevića	45	1996-03-14	2015-04-21	19.102	Livno	R	Canton 10/Livno	H	Fed	45				180.1	99.8	55.4137	173.6	96.3909
Canton 10/Livno	LIVNO, Strukovna S. Š. Kranjčevića	46	1997-02-11	2015-04-21	18.1875	Livno	R	Canton 10/Livno	H	Fed	46				172.8	96.7	55.9606	171	98.9583
Canton 10/Livno	LIVNO, Strukovna S. Š. Kranjčevića	47	1997-02-09	2015-04-21	18.193	Livno	R	Canton 10/Livno	H	Fed	47				182.9	97.6	53.3625	187	102.242
Canton 10/Livno	LIVNO, Strukovna S. Š. Kranjčevića	48	1994-12-27	2015-04-21	20.3149	Livno	R	Canton 10/Livno	H	Fed	48	1		1	185.7	90.7	48.8422	183.7	98.923
Canton 10/Livno	LIVNO, Strukovna S. Š. Kranjčevića	49	1996-12-11	2015-04-21	18.3573	Guber	R	Canton 10/Livno	H	Fed	49				175.8	98.1	55.802	178.1	101.308
Canton 10/Livno	LIVNO, Strukovna S. Š. Kranjčevića	50	1997-01-31	2015-04-21	18.2177	Livno	R	Canton 10/Livno	H	Fed	50	1		1	184.2	93.6	50.8143	172.3	93.5396
Canton 10/Livno	LIVNO, Strukovna S. Š. Kranjčevića	51	1996-06-15	2015-04-21	18.8474	Podhum	R	Canton 10/Livno	H	Fed	51	1		1	192	95.5	49.7396	196.5	102.344
Canton 10/Livno	LIVNO, Strukovna S. Š. Kranjčevića	52	1996-11-22	2015-04-21	18.4093	Livno	R	Canton 10/Livno	H	Fed	52	1	1	2	194.1	95.1	48.9954	191.4	98.609
Canton 10/Livno	LIVNO, Strukovna S. Š. Kranjčevića	53	1996-09-15	2015-04-21	18.5955	Livno	R	Canton 10/Livno	H	Fed	53		1	1	200.6	98	48.8534	200.5	99.9501
Canton 10/Livno	LIVNO, Strukovna S. Š. Kranjčevića	54	1996-06-05	2015-04-21	18.8747	Livno	R	Canton 10/Livno	H	Fed	54				180.2	100.6	55.8269	185.3	102.83
Canton 10/Livno	LIVNO, Strukovna S. Š. Kranjčevića	55	1995-11-16	2015-04-21	19.4278	Podhum	R	Canton 10/Livno	H	Fed	55				177	95	53.6723	183.8	103.842
Canton 10/Livno	LIVNO, Strukovna S. Š. Kranjčevića	56	1996-07-01	2015-04-21	18.8036	Potočani	R	Canton 10/Livno	H	Fed	56				181.8	94	51.7052	185.5	102.035
Canton 10/Livno	LIVNO, Strukovna S. Š. Kranjčevića	57	1995-10-11	2015-04-21	19.5264	Kabliči	R	Canton 10/Livno	H	Fed	57		1	1	181.3	94.8	52.289	188	103.696
Canton 10/Livno	LIVNO, Strukovna S. Š. Kranjčevića	58	1996-06-25	2015-04-21	18.82	Livno	R	Canton 10/Livno	H	Fed	58	1		1	194.7	92.7	47.6117	201.6	103.544
Canton 10/Livno	LIVNO, Strukovna S. Š. Kranjčevića	59	1996-11-28	2015-04-21	18.3929	Bila	R	Canton 10/Livno	H	Fed	59				182.7	95.6	52.3262	185.2	101.368
Canton 10/Livno	LIVNO, Strukovna S. Š. Kranjčevića	60	1996-11-17	2015-04-21	18.423	Livno	R	Canton 10/Livno	H	Fed	60				182.1	94.2	51.7298	183.6	100.824
Canton 10/Livno	LIVNO, Strukovna S. Š. Kranjčevića	61	1996-07-03	2015-04-21	18.7981	Bila	R	Canton 10/Livno	H	Fed	61				180.2	88.1	48.8901	181.6	100.777
Canton 10/Livno	LIVNO, Strukovna S. Š. Kranjčevića	62	1996-11-27	2015-04-21	18.3956	Livno	R	Canton 10/Livno	H	Fed	62				193.2	98.8	51.1387	194.6	100.725
Canton 10/Livno	LIVNO, Strukovna S. Š. Kranjčevića	63	1996-08-30	2015-04-21	18.6393	Livno	R	Canton 10/Livno	H	Fed	63				178	94.6	53.1461	182.5	102.528
Canton 10/Livno	LIVNO, Strukovna S. Š. Kranjčevića	64	1996-06-11	2015-04-21	18.8583	Livno	R	Canton 10/Livno	H	Fed	64				181	97.4	53.8122	184.7	102.044
Canton 10/Livno	LIVNO, Strukovna S. Š. Kranjčevića	65	1997-02-16	2015-04-21	18.1739	Livno	R	Canton 10/Livno	H	Fed	65				188.4	96.6	51.2739	193.5	102.707
Canton 10/Livno	LIVNO, Strukovna S. Š. Kranjčevića	66	1996-01-03	2015-04-21	19.2964	Livno	R	Canton 10/Livno	H	Fed	66				174	101.2	58.1609	176.5	101.437
Canton 10/Livno	LIVNO, Strukovna S. Š. Kranjčevića	67	1996-05-27	2015-04-21	18.8994	Livno	R	Canton 10/Livno	H	Fed	67				178.5	97.3	54.5098	178.5	100
Canton 10/Livno	LIVNO, Strukovna S. Š. Kranjčevića	68	1997-08-10	2015-04-21	17.6947	Livno	R	Canton 10/Livno	H	Fed	68				184.6	99	53.6295	192.2	104.117
Canton 10/Livno	LIVNO, Strukovna S. Š. Kranjčevića	69	1997-08-08	2015-04-21	17.7002	Livno	R	Canton 10/Livno	H	Fed	69				183.4	98.2	53.5442	189.3	103.217
Canton 10/Livno	LIVNO, Strukovna S. Š. Kranjčevića	70	1996-12-24	2015-04-21	18.3217	Livno	R	Canton 10/Livno	H	Fed	70				183.9	93.2	50.6797	178.8	97.2268
Canton 10/Livno	LIVNO, Strukovna S. Š. Kranjčevića	71	1996-06-11	2015-04-21	18.8583	Kupres	R	Canton 10/Livno	H	Fed	71				187.4	97.6	52.0811	190.2	101.494
Canton 10/Livno	TOMISLAVGRAD, Gimnazija M. Marulića	1	1997-09-29	2015-10-14	18.0397	Tomislavgrad	R	Canton 10/Livno	H	Fed	1	1		1	187.9	98.2	52.2618	193.7	103.087
Canton 10/Livno	TOMISLAVGRAD, Gimnazija M. Marulića	2	1997-02-12	2015-10-14	18.6667	Tomislavgrad	R	Canton 10/Livno	H	Fed	2	1	1	2	170.4	90	52.8169	166.6	97.77
Canton 10/Livno	TOMISLAVGRAD, Gimnazija M. Marulića	3	1997-11-12	2015-10-14	17.9192	Vedašič	R	Canton 10/Livno	H	Fed	3				190.6	99.5	52.2036	188.5	98.8982
Canton 10/Livno	TOMISLAVGRAD, Gimnazija M. Marulića	4	1997-12-06	2015-10-14	17.8535	Tomislavgrad	R	Canton 10/Livno	H	Fed	4	1		1	186.3	98	52.6033	179.3	96.2426
Canton 10/Livno	TOMISLAVGRAD, Gimnazija M. Marulića	5	1997-05-24	2015-10-14	18.3901	Omeroviči	R	Canton 10/Livno	H	Fed	5				171.5	86.5	50.4373	177.3	103.382
Canton 10/Livno	TOMISLAVGRAD, Gimnazija M. Marulića	6	1997-11-04	2015-10-14	17.9411	Šujica	R	Canton 10/Livno	H	Fed	6	1		1	166.7	90.9	54.5291	165.1	99.0402
Canton 10/Livno	TOMISLAVGRAD, Gimnazija M. Marulića	7	1997-11-13	2015-10-14	17.9165	Kolo	R	Canton 10/Livno	H	Fed	7	1		1	185.3	99.8	53.8586	177.1	95.5747
Canton 10/Livno	TOMISLAVGRAD, Gimnazija M. Marulića	8	1997-03-05	2015-10-14	18.6092	Tomislavgrad	R	Canton 10/Livno	H	Fed	8				176.8	91.4	51.6968	176	99.5475
Canton 10/Livno	TOMISLAVGRAD, Gimnazija M. Marulića	9	1997-09-09	2015-10-14	18.0945	Tomislavgrad	R	Canton 10/Livno	H	Fed	9	1		1	191.8	96.6	50.365	189.2	98.6444
Canton 10/Livno	TOMISLAVGRAD, Gimnazija M. Marulića	10	1997-08-08	2015-10-14	18.1821	Tomislavgrad	R	Canton 10/Livno	H	Fed	10	1	1	2	193.4	99	51.1892	195.6	101.138
Canton 10/Livno	TOMISLAVGRAD, Gimnazija M. Marulića	11	1997-07-02	2015-10-14	18.2834	Tomislavgrad	R	Canton 10/Livno	H	Fed	11	1		1	188	97.5	51.8617	183.5	97.6064
Canton 10/Livno	TOMISLAVGRAD, Gimnazija M. Marulića	12	1997-05-08	2015-10-14	18.4339	Tomislavgrad	R	Canton 10/Livno	H	Fed	12				187.7	95.5	50.8791	187	99.6271
Canton 10/Livno	TOMISLAVGRAD, Gimnazija M. Marulića	13	1997-01-24	2015-10-14	18.7187	Tomislavgrad	R	Canton 10/Livno	H	Fed	13				181.9	92.9	51.072	187.6	103.134
Canton 10/Livno	TOMISLAVGRAD, Gimnazija M. Marulića	14	1998-04-06	2015-10-14	17.5222	Šujica	R	Canton 10/Livno	H	Fed	14				180.1	93.1	51.6935	189.6	105.275
Canton 10/Livno	TOMISLAVGRAD, Gimnazija M. Marulića	15	1997-11-09	2015-10-14	17.9274	Mandino Selo	R	Canton 10/Livno	H	Fed	15				189.4	98.8	52.1647	196.8	103.907
Canton 10/Livno	TOMISLAVGRAD, Gimnazija M. Marulića	16	1997-06-07	2015-10-14	18.3518	Tomislavgrad	R	Canton 10/Livno	H	Fed	16	1		1	185.5	97.4	52.5067	193.1	104.097
Canton 10/Livno	TOMISLAVGRAD, Gimnazija M. Marulića	17	1997-06-09	2015-10-14	18.3463	Šujica	R	Canton 10/Livno	H	Fed	17				177	92.6	52.3164	179.4	101.356
Canton 10/Livno	TOMISLAVGRAD, Gimnazija M. Marulića	18	1997-08-27	2015-10-14	18.13	Tomislavgrad	R	Canton 10/Livno	H	Fed	18				181.2	95.7	52.8146	177.4	97.9029
Canton 10/Livno	TOMISLAVGRAD, Gimnazija M. Marulića	19	1997-03-28	2015-10-14	18.5462	Makronoge	R	Canton 10/Livno	H	Fed	19				180.5	95.6	52.964	174.6	96.7313
Canton 10/Livno	TOMISLAVGRAD, Gimnazija M. Marulića	20	1998-04-16	2015-10-14	17.4949	Mrkodol	R	Canton 10/Livno	H	Fed	20				194.7	100.5	51.6179	196.2	100.77
Canton 10/Livno	TOMISLAVGRAD, Gimnazija M. Marulića	21	1997-05-01	2015-10-14	18.4531	Crvenice	R	Canton 10/Livno	H	Fed	21	1		1	183.7	94	51.1704	185.7	101.089
Canton 10/Livno	TOMISLAVGRAD, Gimnazija M. Marulića	22	1997-06-08	2015-10-14	18.3491	Podgaj	R	Canton 10/Livno	H	Fed	22				173.4	91.8	52.9412	169.3	97.6355
Canton 10/Livno	TOMISLAVGRAD, Gimnazija M. Marulića	23	1997-11-14	2015-10-14	17.9138	Tomislavgrad	R	Canton 10/Livno	H	Fed	23				190	99.8	52.5263	189.4	99.6842
Canton 10/Livno	TOMISLAVGRAD, Gimnazija M. Marulića	24	1997-11-15	2015-10-14	17.911	Bukovica	R	Canton 10/Livno	H	Fed	24	1		1	191.3	100	52.2739	193	100.889
Canton 10/Livno	TOMISLAVGRAD, Gimnazija M. Marulića	25	1998-08-02	2015-10-14	17.1992	Tomislavgrad	R	Canton 10/Livno	H	Fed	25		1	1	196	94.5	48.2143	200.8	102.449
Canton 10/Livno	TOMISLAVGRAD, Gimnazija M. Marulića	26	1998-10-17	2015-10-14	16.9911	Tomislavgrad	R	Canton 10/Livno	H	Fed	26				190	99	52.1053	189.5	99.7368
Canton 10/Livno	TOMISLAVGRAD, Gimnazija M. Marulića	27	1998-08-16	2015-10-14	17.1608	Kongora	R	Canton 10/Livno	H	Fed	27				185	98.5	53.2432	181.8	98.2703
Canton 10/Livno	TOMISLAVGRAD, Gimnazija M. Marulića	28	1998-05-06	2015-10-14	17.4401	Tomislavgrad	R	Canton 10/Livno	H	Fed	28				181.6	96.2	52.9736	185	101.872
Canton 10/Livno	TOMISLAVGRAD, Gimnazija M. Marulića	30	1998-07-08	2015-10-14	17.2676	Omeroviči	R	Canton 10/Livno	H	Fed	30	1	1	2	186.1	95	51.0478	186.6	100.269
Canton 10/Livno	TOMISLAVGRAD, Strukovna	1	1997-04-01	2015-10-13	18.5325	Tomislavgrad	R	Canton 10/Livno	H	Fed	1	1		1	191.5
Canton 10/Livno	TOMISLAVGRAD, Strukovna	2	1997-04-01	2015-10-13	18.5325	Tomislavgrad	R	Canton 10/Livno	H	Fed	2				190.2
Canton 10/Livno	TOMISLAVGRAD, Strukovna	3	1997-04-01	2015-10-13	18.5325	Tomislavgrad	R	Canton 10/Livno	H	Fed	3				184.2
Canton 10/Livno	TOMISLAVGRAD, Strukovna	4	1997-08-29	2015-10-13	18.1218	Tomislavgrad	R	Canton 10/Livno	H	Fed	4	1		1	162.9
Canton 10/Livno	TOMISLAVGRAD, Strukovna	5	1997-08-24	2015-10-13	18.1355	Tomislavgrad	R	Canton 10/Livno	H	Fed	5				185.2
Canton 10/Livno	TOMISLAVGRAD, Strukovna	6	1997-10-31	2015-10-13	17.9493	Tomislavgrad	R	Canton 10/Livno	H	Fed	6	1		1	175.9
Canton 10/Livno	TOMISLAVGRAD, Strukovna	7	1997-11-07	2015-10-13	17.9302	Tomislavgrad	R	Canton 10/Livno	H	Fed	7	1		1	187.4
Canton 10/Livno	TOMISLAVGRAD, Strukovna	8	1997-03-22	2015-10-13	18.5599	Tomislavgrad	R	Canton 10/Livno	H	Fed	8	1	1	2	186
Canton 10/Livno	TOMISLAVGRAD, Strukovna	9	1997-04-30	2015-10-13	18.4531	Tomislavgrad	R	Canton 10/Livno	H	Fed	9	1	1	2	179.8
Canton 10/Livno	TOMISLAVGRAD, Strukovna	10	1997-02-25	2015-10-13	18.6283	Tomislavgrad	R	Canton 10/Livno	H	Fed	10	1	1	2	178.5
Canton 10/Livno	TOMISLAVGRAD, Strukovna	11	1997-12-03	2015-10-13	17.859	Tomislavgrad	R	Canton 10/Livno	H	Fed	11		1	1	188.5
Canton 10/Livno	TOMISLAVGRAD, Strukovna	12	1997-06-13	2015-10-13	18.3326	Tomislavgrad	R	Canton 10/Livno	H	Fed	12	1	1	2	187.6
Canton 10/Livno	TOMISLAVGRAD, Strukovna	13	1997-05-05	2015-10-13	18.4394	Tomislavgrad	R	Canton 10/Livno	H	Fed	13	1		1	186
Canton 10/Livno	TOMISLAVGRAD, Strukovna	14	1997-09-02	2015-10-13	18.1109	Tomislavgrad	R	Canton 10/Livno	H	Fed	14	1		1	181.4
Canton 10/Livno	TOMISLAVGRAD, Strukovna	15	1997-07-25	2015-10-13	18.2177	Tomislavgrad	R	Canton 10/Livno	H	Fed	15	1	1	2	178.5
Canton 10/Livno	TOMISLAVGRAD, Strukovna	16	1998-08-07	2015-10-13	17.1828	Tomislavgrad	R	Canton 10/Livno	H	Fed	16				182.6
Canton 10/Livno	TOMISLAVGRAD, Strukovna	17	1998-09-11	2015-10-13	17.0869	Tomislavgrad	R	Canton 10/Livno	H	Fed	17				181.8
Canton 10/Livno	TOMISLAVGRAD, Strukovna	19	1998-09-15	2015-10-13	17.076	Tomislavgrad	R	Canton 10/Livno	H	Fed	19				180.1
Canton 10/Livno	TOMISLAVGRAD, Strukovna	20	1998-08-28	2015-10-13	17.1253	Tomislavgrad	R	Canton 10/Livno	H	Fed	20				179.5
Canton 10/Livno	TOMISLAVGRAD, Strukovna	21	1998-07-14	2015-10-13	17.2485	Tomislavgrad	R	Canton 10/Livno	H	Fed	21				186.1
Canton 10/Livno	TOMISLAVGRAD, Strukovna	22	1998-10-10	2015-10-13	17.0075	Tomislavgrad	R	Canton 10/Livno	H	Fed	22				191.8
Canton 10/Livno	TOMISLAVGRAD, Strukovna	23	1998-08-05	2015-10-13	17.1882	Tomislavgrad	R	Canton 10/Livno	H	Fed	23	1	1	2	194.6
Canton Central Bosnia	BUGOJNO, Gimnazija	1	1996-09-19	2015-04-27	18.601	Bugojno	R	Canton Central Bosnia	B	Fed	1				192.5	96.7	50.2338	188.7	98.026
Canton Central Bosnia	BUGOJNO, Gimnazija	2	1997-03-05	2015-04-27	18.1437	Bugojno	R	Canton Central Bosnia	B	Fed	2	1		1	175.8	95	54.0387	176.7	100.512
Canton Central Bosnia	BUGOJNO, Gimnazija	3	1996-10-21	2015-04-27	18.5133	Bugojno	R	Canton Central Bosnia	B	Fed	3				184.7	97.7	52.8966	185.9	100.65
Canton Central Bosnia	BUGOJNO, Gimnazija	4	1996-11-04	2015-04-27	18.475	Bugojno	R	Canton Central Bosnia	B	Fed	4				184.2	95	51.5744	183.9	99.8371
Canton Central Bosnia	BUGOJNO, Gimnazija	5	1997-01-06	2015-04-27	18.3025	Bugojno	R	Canton Central Bosnia	B	Fed	5	1		1	183.8	93.4	50.8161	180.7	98.3134
Canton Central Bosnia	BUGOJNO, Gimnazija	6	1996-10-07	2015-04-27	18.5517	Bugojno	R	Canton Central Bosnia	B	Fed	6	1		1	174.5	93.9	53.8109	172.8	99.0258
Canton Central Bosnia	BUGOJNO, Gimnazija	7	1996-06-08	2015-04-27	18.883	Bugojno	R	Canton Central Bosnia	B	Fed	7	1		1	179.6	98.6	54.8998	187.1	104.176
Canton Central Bosnia	BUGOJNO, Gimnazija	8	1996-09-07	2015-04-27	18.6338	Bugojno	R	Canton Central Bosnia	B	Fed	8	1		1	185.2	100.4	54.2117	183.8	99.2441
Canton Central Bosnia	BUGOJNO, Gimnazija	9	1996-05-04	2015-04-27	18.9788	Bugojno	R	Canton Central Bosnia	B	Fed	9				188.8	98.6	52.2246	182.4	96.6102
Canton Central Bosnia	BUGOJNO, Gimnazija	10	1997-03-29	2015-04-27	18.078	Bugojno	R	Canton Central Bosnia	B	Fed	10	1		1	173.4	90.9	52.4221	175.1	100.98
Canton Central Bosnia	BUGOJNO, Gimnazija	11	1997-01-13	2015-04-27	18.2834	Bugojno	R	Canton Central Bosnia	B	Fed	11				185	96	51.8919	186	100.541
Canton Central Bosnia	BUGOJNO, Gimnazija	12	1997-03-12	2015-04-27	18.1246	Bugojno	R	Canton Central Bosnia	B	Fed	12	1	1	2	190.4	99	51.9958	194.1	101.943
Canton Central Bosnia	BUGOJNO, Gimnazija	13	1996-12-19	2015-04-27	18.3518	Bugojno	R	Canton Central Bosnia	B	Fed	13	1	1	2	178.2	91.6	51.4029	184.8	103.704
Canton Central Bosnia	BUGOJNO, Gimnazija	14	1996-03-18	2015-04-27	19.1075	Bugojno	R	Canton Central Bosnia	B	Fed	14				178	96.4	54.1573	173.9	97.6966
Canton Central Bosnia	BUGOJNO, Gimnazija	15	1997-01-03	2015-04-27	18.3107	Bugojno	R	Canton Central Bosnia	B	Fed	15		1	1	180.6	94.6	52.381	191	105.759
Canton Central Bosnia	BUGOJNO, Gimnazija	16	1996-11-23	2015-04-27	18.423	Bugojno	R	Canton Central Bosnia	B	Fed	16	1	1	2	190	101.4	53.3684	188.2	99.0526
Canton Central Bosnia	BUGOJNO, Gimnazija	17	1997-02-14	2015-04-27	18.1958	Bugojno	R	Canton Central Bosnia	B	Fed	17		1	1	188.2	95	50.4782	191.3	101.647
Canton Central Bosnia	BUGOJNO, Gimnazija	18	1996-09-30	2015-04-27	18.5708	Bugojno	R	Canton Central Bosnia	B	Fed	18				170.9	91.5	53.5401	173.1	101.287
Canton Central Bosnia	BUGOJNO, Gimnazija	19	1996-09-04	2015-04-27	18.642	Bugojno	R	Canton Central Bosnia	B	Fed	19				173.7	93.6	53.886	170.4	98.1002
Canton Central Bosnia	BUGOJNO, Gimnazija	20	1996-04-29	2015-04-27	18.9925	Bugojno	R	Canton Central Bosnia	B	Fed	20	1		1	174.8	96.2	55.0343	174.1	99.5995
Canton Central Bosnia	BUGOJNO, Gimnazija	21	1996-05-30	2015-04-27	18.9076	Bugojno	R	Canton Central Bosnia	B	Fed	21				183.4	98.8	53.8713	186.4	101.636
Canton Central Bosnia	BUGOJNO, Gimnazija	22	1997-03-06	2015-04-27	18.141	Bugojno	R	Canton Central Bosnia	B	Fed	22				182.7	97.3	53.2567	184.7	101.095
Canton Central Bosnia	BUGOJNO, Gimnazija	23	1997-01-17	2015-04-27	18.2724	Bugojno	R	Canton Central Bosnia	B	Fed	23				185.1	98.5	53.2145	185.7	100.324
Canton Central Bosnia	BUGOJNO, Gimnazija	24	1996-09-03	2015-04-27	18.6448	Bugojno	R	Canton Central Bosnia	B	Fed	24				173.3	90.5	52.2216	179.3	103.462
Canton Central Bosnia	BUGOJNO, Gimnazija	25	1997-07-07	2015-04-27	17.8042	Bugojno	R	Canton Central Bosnia	B	Fed	25	1	1	2	171.3	90.7	52.948	176.1	102.802
Canton Central Bosnia	BUGOJNO, Gimnazija	26	1996-04-08	2015-04-27	19.05	Bugojno	R	Canton Central Bosnia	B	Fed	26				179.6	95	52.8953	186.6	103.898
Canton Central Bosnia	BUGOJNO, Gimnazija	27	1996-10-23	2015-04-27	18.5079	Bugojno	R	Canton Central Bosnia	B	Fed	27				184.3	96	52.089	187.7	101.845
Canton Central Bosnia	BUGOJNO, Gimnazija	28	1996-11-25	2015-04-27	18.4175	Bugojno	R	Canton Central Bosnia	B	Fed	28				184	97.2	52.8261	189.4	102.935
Canton Central Bosnia	BUGOJNO, Gimnazija	29	1996-05-22	2015-04-27	18.9295	Bugojno	R	Canton Central Bosnia	B	Fed	29				178.1	90.6	50.8703	178.6	100.281
Canton Central Bosnia	BUGOJNO, Gimnazija	30	1996-03-25	2015-04-27	19.0883	Bugojno	R	Canton Central Bosnia	B	Fed	30	1		1	183.1	93.2	50.9011	185.7	101.42
Canton Central Bosnia	BUGOJNO, Tehnička	1	1996-10-02	2015-04-27	18.5654	Bugojno	R	Canton Central Bosnia	B	Fed	1				184.9	97.3	52.623	186.2	100.703
Canton Central Bosnia	BUGOJNO, Tehnička	2	1996-09-22	2015-04-27	18.5927	Bugojno	R	Canton Central Bosnia	B	Fed	2				177.5	91	51.2676	182.9	103.042
Canton Central Bosnia	BUGOJNO, Tehnička	3	1996-09-22	2015-04-27	18.5927	Bugojno	R	Canton Central Bosnia	B	Fed	3				185.6	94.3	50.8082	182.6	98.3836
Canton Central Bosnia	BUGOJNO, Tehnička	5	1996-07-28	2015-04-27	18.7461	Bugojno	R	Canton Central Bosnia	B	Fed	5				186.7	95.8	51.3123	183.5	98.286
Canton Central Bosnia	BUGOJNO, Tehnička	6	1996-11-22	2015-04-27	18.4257	Bugojno	R	Canton Central Bosnia	B	Fed	6				193.2	101	52.2774	192.8	99.793
Canton Central Bosnia	BUGOJNO, Tehnička	7	1996-06-05	2015-04-27	18.8912	Bugojno	R	Canton Central Bosnia	B	Fed	7				172.2	91.1	52.9036	174.5	101.336
Canton Central Bosnia	BUGOJNO, Tehnička	8	1995-07-23	2015-04-27	19.7618	Bugojno	R	Canton Central Bosnia	B	Fed	8	1		1	183.8	98	53.3188	187	101.741
Canton Central Bosnia	BUGOJNO, Tehnička	9	1995-09-19	2015-04-27	19.603	Bugojno	R	Canton Central Bosnia	B	Fed	9				179.2	93	51.8973	179.3	100.056
Canton Central Bosnia	BUGOJNO, Tehnička	10	1996-04-10	2015-04-27	19.0445	Bugojno	R	Canton Central Bosnia	B	Fed	10				181.4	96.8	53.3627	182.5	100.606
Canton Central Bosnia	BUGOJNO, Tehnička	11	1996-05-07	2015-04-27	18.9706	Bugojno	R	Canton Central Bosnia	B	Fed	11				176.4	95.7	54.2517	169.6	96.1451
Canton Central Bosnia	BUGOJNO, Tehnička	12	1996-11-11	2015-04-27	18.4559	Bugojno	R	Canton Central Bosnia	B	Fed	12				188.8	97.9	51.8538	191.4	101.377
Canton Central Bosnia	BUGOJNO, Tehnička	13	1996-10-31	2015-04-27	18.486	Bugojno	R	Canton Central Bosnia	B	Fed	13				185.9	99.3	53.4158	184.9	99.4621
Canton Central Bosnia	BUGOJNO, Tehnička	14	1996-10-01	2015-04-27	18.5681	Gornji Vakuf	R	Canton Central Bosnia	B	Fed	14				181.6	93.8	51.652	191.3	105.341
Canton Central Bosnia	BUGOJNO, Tehnička	15	1996-07-19	2015-04-27	18.7707	Bugojno	R	Canton Central Bosnia	B	Fed	15	1		1	182	96.4	52.967	175.3	96.3187
Canton Central Bosnia	BUGOJNO, Tehnička	16	1996-10-28	2015-04-27	18.4942	Bugojno	R	Canton Central Bosnia	B	Fed	16	1		1	193.3	98.3	50.8536	195.9	101.345
Canton Central Bosnia	BUGOJNO, Tehnička	17	1997-05-10	2015-04-27	17.963	Gornji Vakuf	R	Canton Central Bosnia	B	Fed	17				188.6	99.3	52.6511	195.9	103.871
Canton Central Bosnia	BUGOJNO, Tehnička	18	1997-04-24	2015-04-27	18.0068	Bugojno	R	Canton Central Bosnia	B	Fed	18				178.8	91.7	51.2864	185	103.468
Canton Central Bosnia	BUGOJNO, Tehnička	19	1997-04-11	2015-04-27	18.0424	Bugojno	R	Canton Central Bosnia	B	Fed	19				176.1	94	53.3788	175.9	99.8864
Canton Central Bosnia	BUGOJNO, Tehnička	20	1996-10-13	2015-04-27	18.5352	Bugojno	R	Canton Central Bosnia	B	Fed	20				182.9	96	52.4877	182.6	99.836
Canton Central Bosnia	DONJI VAKUF, Mješovita srednja	1	1996-10-13	2015-10-15	19.0034	Torlakovac	R	Canton Central Bosnia	B	Fed	1				178	92	51.6854	180	101.124
Canton Central Bosnia	DONJI VAKUF, Mješovita srednja	2	1997-09-16	2015-10-15	18.078	Daljan	R	Canton Central Bosnia	B	Fed	2		1	1	188.7	102.3	54.213	187.1	99.1521
Canton Central Bosnia	DONJI VAKUF, Mješovita srednja	3	1997-10-27	2015-10-15	17.9658	Zagorci	R	Canton Central Bosnia	B	Fed	3				185.9	95.2	51.2103	191.2	102.851
Canton Central Bosnia	DONJI VAKUF, Mješovita srednja	4	1997-03-23	2015-10-15	18.5626	Oborci	R	Canton Central Bosnia	B	Fed	4				172	94	54.6512	174	101.163
Canton Central Bosnia	DONJI VAKUF, Mješovita srednja	5	1996-05-21	2015-10-15	19.4004	Torlakovac	R	Canton Central Bosnia	B	Fed	5				174	96	55.1724	179	102.874
Canton Central Bosnia	DONJI VAKUF, Mješovita srednja	6	1997-08-17	2015-10-15	18.1602	Donji Vakuf	R	Canton Central Bosnia	B	Fed	6		1	1	182.5	97	53.1507	188.8	103.452
Canton Central Bosnia	DONJI VAKUF, Mješovita srednja	7	1997-07-02	2015-10-15	18.2861	Donji Vakuf	R	Canton Central Bosnia	B	Fed	7				179	93.7	52.3464	188.3	105.196
Canton Central Bosnia	DONJI VAKUF, Mješovita srednja	8	1997-12-22	2015-10-15	17.8125	Donji Vakuf	R	Canton Central Bosnia	B	Fed	8				182.4	95.6	52.4123	180.6	99.0132
Canton Central Bosnia	DONJI VAKUF, Mješovita srednja	9	1997-06-12	2015-10-15	18.3409	Donji Vakuf	R	Canton Central Bosnia	B	Fed	9				184.4	92.3	50.0542	179.1	97.1258
Canton Central Bosnia	DONJI VAKUF, Mješovita srednja	10	1997-11-16	2015-10-15	17.911	Donji Vakuf	R	Canton Central Bosnia	B	Fed	10				188.9	97.4	51.5617	185.4	98.1472
Canton Central Bosnia	DONJI VAKUF, Mješovita srednja	11	1998-03-05	2015-10-15	17.6126	Donji Vakuf	R	Canton Central Bosnia	B	Fed	11	1	1	2	182.3	98.2	53.8673	177.6	97.4218
Canton Central Bosnia	DONJI VAKUF, Mješovita srednja	12	1997-02-09	2015-10-15	18.6776	Donji Vakuf	R	Canton Central Bosnia	B	Fed	12				179.9	92.6	51.473	181.9	101.112
Canton Central Bosnia	DONJI VAKUF, Mješovita srednja	13	1997-09-21	2015-10-15	18.0643	Borice	R	Canton Central Bosnia	B	Fed	13				183.7	98.2	53.4567	186.2	101.361
Canton Central Bosnia	DONJI VAKUF, Mješovita srednja	14	1997-02-14	2015-10-15	18.6639	Donji Vakuf	R	Canton Central Bosnia	B	Fed	14				183.8	96.9	52.7203	184.3	100.272
Canton Central Bosnia	DONJI VAKUF, Mješovita srednja	15	1997-07-20	2015-10-15	18.2368	Torlakovac	R	Canton Central Bosnia	B	Fed	15				192.7	98.5	51.1157	194.5	100.934
Canton Central Bosnia	DONJI VAKUF, Mješovita srednja	16	1997-11-18	2015-10-15	17.9055	Donji Vakuf	R	Canton Central Bosnia	B	Fed	16	1		1	171.4	88.2	51.4586	167	97.4329
Canton Central Bosnia	DONJI VAKUF, Mješovita srednja	17	1997-08-02	2015-10-15	18.2012	Donji Vakuf	R	Canton Central Bosnia	B	Fed	17				171.5	85.2	49.6793	170.4	99.3586
Canton Central Bosnia	DONJI VAKUF, Mješovita srednja	18	1998-06-21	2015-10-15	17.3169	Donji Vakuf	R	Canton Central Bosnia	B	Fed	18				183.7	98.5	53.62	181.1	98.5846
Canton Central Bosnia	DONJI VAKUF, Mješovita srednja	19	1998-03-12	2015-10-15	17.5934	Donji Vakuf	R	Canton Central Bosnia	B	Fed	19				184	91	49.4565	184.4	100.217
Canton Central Bosnia	DONJI VAKUF, Mješovita srednja	20	1998-04-13	2015-10-15	17.5058	Donji Vakuf	R	Canton Central Bosnia	B	Fed	20				191.3	97.7	51.0716	189	98.7977
Canton Central Bosnia	NOVI TRAVNIK, Gimnazija	1	1996-05-29	2015-04-27	18.9103	Dankoviči	R	Canton Central Bosnia	B	Fed	1				199.4	101.1	50.7021	196.1	98.345
Canton Central Bosnia	NOVI TRAVNIK, Gimnazija	2	1996-04-27	2015-04-27	18.9979	Nova Bila	R	Canton Central Bosnia	B	Fed	2				168	91.3	54.3452	167.9	99.9405
Canton Central Bosnia	NOVI TRAVNIK, Gimnazija	3	1996-05-03	2015-04-27	18.9815	Novi Travnik	R	Canton Central Bosnia	B	Fed	3	1	1	2	179.4	93.2	51.9509	175.7	97.9376
Canton Central Bosnia	NOVI TRAVNIK, Gimnazija	4	1996-01-06	2015-04-27	19.3046	Novi Travnik	R	Canton Central Bosnia	B	Fed	4				170.8	92.5	54.1569	164.7	96.4286
Canton Central Bosnia	NOVI TRAVNIK, Gimnazija	5	1996-07-27	2015-04-27	18.7488	Novi Travnik	R	Canton Central Bosnia	B	Fed	5	1	1	2	171.6	93.2	54.3124	171.8	100.117
Canton Central Bosnia	NOVI TRAVNIK, Gimnazija	6	1997-04-30	2015-04-27	17.9904	Novi Travnik	R	Canton Central Bosnia	B	Fed	6				182.3	95.3	52.2765	184.5	101.207
Canton Central Bosnia	NOVI TRAVNIK, Gimnazija	7	1997-03-06	2015-04-27	18.141	Novi Travnik	R	Canton Central Bosnia	B	Fed	7				182.7	94	51.4505	184.3	100.876
Canton Central Bosnia	NOVI TRAVNIK, Gimnazija	8	1996-05-20	2015-04-27	18.935	Novi Travnik	R	Canton Central Bosnia	B	Fed	8				189.8	98.1	51.686	191.8	101.054
Canton Central Bosnia	NOVI TRAVNIK, Gimnazija	9	1996-04-03	2015-04-27	19.0637	Novi Travnik	R	Canton Central Bosnia	B	Fed	9	1	1	2	179.8	95.4	53.059	182.4	101.446
Canton Central Bosnia	NOVI TRAVNIK, Gimnazija	10	1996-06-25	2015-04-27	18.8364	Novi Travnik	R	Canton Central Bosnia	B	Fed	10	1	1	2	181.6	96.2	52.9736	180.5	99.3943
Canton Central Bosnia	NOVI TRAVNIK, Gimnazija	11	1996-06-08	2015-04-27	18.883	Novi Travnik	R	Canton Central Bosnia	B	Fed	11	1		1	169.5	92.8	54.7493	167.6	98.8791
Canton Central Bosnia	NOVI TRAVNIK, Gimnazija	12	1995-06-27	2015-04-27	19.833	Travnik	R	Canton Central Bosnia	B	Fed	12				187.9	97.1	51.6764	195.5	104.045
Canton Central Bosnia	NOVI TRAVNIK, Gimnazija	13	1997-02-08	2015-04-27	18.2122	Novi Travnik	R	Canton Central Bosnia	B	Fed	13				185.7	95	51.1578	187.2	100.808
Canton Central Bosnia	NOVI TRAVNIK, Gimnazija	14	1997-08-20	2015-04-27	17.6838	Bugojno	R	Canton Central Bosnia	B	Fed	14	1	1	2	203.3	103	50.664	196.1	96.4584
Canton Central Bosnia	NOVI TRAVNIK, Gimnazija	15	1996-08-03	2015-04-27	18.7296	Vitez	R	Canton Central Bosnia	B	Fed	15	1		1	185.4	96.7	52.1575	191.1	103.074
Canton Central Bosnia	NOVI TRAVNIK, Gimnazija	16	1997-01-16	2015-04-27	18.2752	Novi Travnik	R	Canton Central Bosnia	B	Fed	16	1	1	2	192.8	100.7	52.2303	187.8	97.4066
Canton Central Bosnia	NOVI TRAVNIK, Gimnazija	17	1996-07-07	2015-04-27	18.8036	Novi Travnik	R	Canton Central Bosnia	B	Fed	17				190.6	96.2	50.4722	195	102.308
Canton Central Bosnia	NOVI TRAVNIK, Gimnazija	18	1997-03-01	2015-04-27	18.1547	Novi Travnik	R	Canton Central Bosnia	B	Fed	18				178.9	93.7	52.3756	186.3	104.136
Canton Central Bosnia	NOVI TRAVNIK, Gimnazija	19	1996-05-21	2015-04-27	18.9322	Novi Travnik	R	Canton Central Bosnia	B	Fed	19				189.3	95.5	50.449	188.8	99.7359
Canton Central Bosnia	NOVI TRAVNIK, Gimnazija	20	1997-03-21	2015-04-27	18.0999	Nova Bila	R	Canton Central Bosnia	B	Fed	20				189	98.2	51.9577	189.4	100.212
Canton Central Bosnia	NOVI TRAVNIK, Gimnazija	21	1997-01-16	2015-04-27	18.2752	Vitez	R	Canton Central Bosnia	B	Fed	21				196.7	102.2	51.9573	196	99.6441
Canton Central Bosnia	NOVI TRAVNIK, Gimnazija	22	1996-11-16	2015-04-27	18.4422	Nova Bila	R	Canton Central Bosnia	B	Fed	22				183.7	95.6	52.0414	183.1	99.6734
Canton Central Bosnia	NOVI TRAVNIK, Gimnazija	23	1996-10-13	2015-04-27	18.5352	Travnik	R	Canton Central Bosnia	B	Fed	23				171.7	89.7	52.2423	173.3	100.932
Canton Central Bosnia	NOVI TRAVNIK, Gimnazija	24	1996-10-29	2015-04-27	18.4914	Novi Travnik	R	Canton Central Bosnia	B	Fed	24	1		1	177.4	94.1	53.044	172.3	97.1251
Canton Central Bosnia	NOVI TRAVNIK, Gimnazija	25	1996-04-24	2015-04-27	19.0062	Travnik	R	Canton Central Bosnia	B	Fed	25				186.6	95.1	50.9646	189	101.286
Canton Central Bosnia	NOVI TRAVNIK, Gimnazija	26	1996-06-28	2015-04-27	18.8282	Novi Travnik	R	Canton Central Bosnia	B	Fed	26				178.2	97.3	54.6016	180.2	101.122
Canton Central Bosnia	NOVI TRAVNIK, Gimnazija	27	1996-10-16	2015-04-27	18.527	Nova Bila	R	Canton Central Bosnia	B	Fed	27				173.5	88.6	51.0663	174.6	100.634
Canton Central Bosnia	NOVI TRAVNIK, Gimnazija	28	1996-09-01	2015-04-27	18.6502	Travnik	R	Canton Central Bosnia	B	Fed	28				179.2	94	52.4554	182.6	101.897
Canton Central Bosnia	NOVI TRAVNIK, Gimnazija	29	1997-01-29	2015-04-27	18.2396	Novi Travnik	R	Canton Central Bosnia	B	Fed	29				168.5	84.5	50.1484	171.4	101.721
Canton Central Bosnia	NOVI TRAVNIK, Gimnazija	30	1996-05-02	2015-04-27	18.9843	Novi Travnik	R	Canton Central Bosnia	B	Fed	30				179.8	93.5	52.0022	184.2	102.447
Canton Central Bosnia	NOVI TRAVNIK, Gimnazija	31	1996-07-15	2015-04-27	18.7817	Travnik	R	Canton Central Bosnia	B	Fed	31				180.4	96.1	53.2705	174.8	96.8958
Canton Central Bosnia	NOVI TRAVNIK, Gimnazija	32	1997-01-19	2015-04-27	18.2669	Novi Travnik	R	Canton Central Bosnia	B	Fed	32				191.5	98.5	51.436	192.3	100.418
Canton Central Bosnia	NOVI TRAVNIK, Gimnazija	33	1997-03-07	2015-04-27	18.1383	Vitez	R	Canton Central Bosnia	B	Fed	33				182.6	95.6	52.3549	181.1	99.1785
Canton Central Bosnia	NOVI TRAVNIK, Gimnazija	34	1997-03-30	2015-04-27	18.0753	Travnik	R	Canton Central Bosnia	B	Fed	34				175.8	94.8	53.9249	178.6	101.593
Canton Central Bosnia	NOVI TRAVNIK, Gimnazija	35	1997-02-09	2015-04-27	18.2094	Vitez	R	Canton Central Bosnia	B	Fed	35				177.5	92.1	51.8873	176.6	99.493
Canton Central Bosnia	NOVI TRAVNIK, Gimnazija	36	1997-02-21	2015-04-27	18.1766	Vitez	R	Canton Central Bosnia	B	Fed	36				177.7	93.9	52.8419	177.9	100.113
Canton Central Bosnia	NOVI TRAVNIK, Gimnazija	37	1997-03-10	2015-04-27	18.13	Novi Travnik	R	Canton Central Bosnia	B	Fed	37				190.3	93.4	49.0804	194.2	102.049
Canton Central Bosnia	NOVI TRAVNIK, Gimnazija	38	1996-07-25	2015-04-27	18.7543	Vitez	R	Canton Central Bosnia	B	Fed	38	1		1	177.6	92.9	52.3086	175.3	98.705
Canton Central Bosnia	NOVI TRAVNIK, Gimnazija	39	1996-08-24	2015-04-27	18.6721	Travnik	R	Canton Central Bosnia	B	Fed	39				186.9	98.1	52.488	181.2	96.9502
Canton Central Bosnia	NOVI TRAVNIK, Gimnazija	40	1996-08-03	2015-04-27	18.7296	Novi Travnik	R	Canton Central Bosnia	B	Fed	40				184.7	95.8	51.8679	178.1	96.4266
Canton Central Bosnia	NOVI TRAVNIK, Gimnazija	41	1997-02-25	2015-04-27	18.1656	Novi Travnik	R	Canton Central Bosnia	B	Fed	41				175.6	90.3	51.4237	177.5	101.082
Canton Central Bosnia	NOVI TRAVNIK, Gimnazija	42	1996-03-07	2015-04-27	19.1376	Novi Travnik	R	Canton Central Bosnia	B	Fed	42				184.6	96.2	52.1127	190.5	103.196
Canton Central Bosnia	NOVI TRAVNIK, Gimnazija	43	1996-09-01	2015-04-27	18.6502	Nevič Polje	R	Canton Central Bosnia	B	Fed	43				188.4	96.1	51.0085	191.6	101.699
Canton Central Bosnia	NOVI TRAVNIK, Gimnazija	44	1996-12-05	2015-04-27	18.3901	Novi Travnik	R	Canton Central Bosnia	B	Fed	44				174.4	91.3	52.3509	175	100.344
Canton Central Bosnia	NOVI TRAVNIK, Gimnazija	45	1996-11-07	2015-04-27	18.4668	Nova Bila	R	Canton Central Bosnia	B	Fed	45				176.9	93.3	52.7417	178.4	100.848
Canton Central Bosnia	NOVI TRAVNIK, Gimnazija	46	1996-03-07	2015-04-27	19.1376	Nevič Polje	R	Canton Central Bosnia	B	Fed	46				175	91.9	52.5143	172.5	98.5714
Canton Central Bosnia	NOVI TRAVNIK, Gimnazija	47	1996-08-08	2015-04-27	18.7159	Novi Travnik	R	Canton Central Bosnia	B	Fed	47	1	1	2	180.6	96.2	53.2669	183.2	101.44
Canton Central Bosnia	NOVI TRAVNIK, Gimnazija	48	1996-04-01	2015-04-27	19.0691	Novi Travnik	R	Canton Central Bosnia	B	Fed	48				183.2	95.9	52.3472	178	97.1616
Canton Central Bosnia	NOVI TRAVNIK, Gimnazija	49	1996-06-04	2015-04-27	18.8939	Novi Travnik	R	Canton Central Bosnia	B	Fed	49				175.7	92.5	52.6466	174.4	99.2601
Canton Central Bosnia	NOVI TRAVNIK, Gimnazija	50	1996-05-11	2015-04-27	18.9596	Vitez	R	Canton Central Bosnia	B	Fed	50				182.8	97.5	53.337	181.8	99.453
Canton Central Bosnia	NOVI TRAVNIK, Gimnazija	51	1996-08-08	2015-04-27	18.7159	Vitez	R	Canton Central Bosnia	B	Fed	51				190.5	98.1	51.4961	187.4	98.3727
Canton Central Bosnia	NOVI TRAVNIK, Gimnazija	52	1996-09-24	2015-04-27	18.5873	Novi Travnik	R	Canton Central Bosnia	B	Fed	52				177.8	91.6	51.5186	177.2	99.6625
Canton Central Bosnia	NOVI TRAVNIK, Gimnazija	53	1996-06-12	2015-04-27	18.872	Novi Travnik	R	Canton Central Bosnia	B	Fed	53	1		1	182.7	98.5	53.9135	182.1	99.6716
Canton Central Bosnia	NOVI TRAVNIK, Gimnazija	54	1996-10-22	2015-04-27	18.5106	Nevič Polje	R	Canton Central Bosnia	B	Fed	54				181	99.2	54.8066	181.9	100.497
Canton Central Bosnia	TRAVNIK, Mješovita srednja tehnička	1	1996-02-22	2015-04-27	19.1759	Travnik	R	Canton Central Bosnia	B	Fed	1				177	97.5	55.0847	172.9	97.6836
Canton Central Bosnia	TRAVNIK, Mješovita srednja tehnička	2	1996-04-30	2015-04-27	18.9897	Turbe	R	Canton Central Bosnia	B	Fed	2	1		1	189.5	96.6	50.9763	197.8	104.38
Canton Central Bosnia	TRAVNIK, Mješovita srednja tehnička	3	1996-06-05	2015-04-27	18.8912	Travnik	R	Canton Central Bosnia	B	Fed	3				173.4	91.3	52.6528	176.4	101.73
Canton Central Bosnia	TRAVNIK, Mješovita srednja tehnička	4	1996-08-22	2015-04-27	18.6776	Pulac	R	Canton Central Bosnia	B	Fed	4				183.2	97.7	53.3297	184	100.437
Canton Central Bosnia	TRAVNIK, Mješovita srednja tehnička	5	1996-06-26	2015-04-27	18.8337	Mehuriči	R	Canton Central Bosnia	B	Fed	5				183.4	97.7	53.2715	186.2	101.527
Canton Central Bosnia	TRAVNIK, Mješovita srednja tehnička	6	1996-12-07	2015-04-27	18.3847	Turbe	R	Canton Central Bosnia	B	Fed	6				176.9	94.5	53.42	177.4	100.283
Canton Central Bosnia	TRAVNIK, Mješovita srednja tehnička	7	1997-03-27	2015-04-27	18.0835	Mehuriči	R	Canton Central Bosnia	B	Fed	7				183.3	94.8	51.7185	188.9	103.055
Canton Central Bosnia	TRAVNIK, Mješovita srednja tehnička	8	1996-05-17	2015-04-27	18.9432	Suhi Dol	R	Canton Central Bosnia	B	Fed	8				177.9	93.5	52.5576	180	101.18
Canton Central Bosnia	TRAVNIK, Mješovita srednja tehnička	9	1996-06-18	2015-04-27	18.8556	Nova Bila	R	Canton Central Bosnia	B	Fed	9	1		1	173.5	95.4	54.9856	176	101.441
Canton Central Bosnia	TRAVNIK, Mješovita srednja tehnička	10	1996-08-10	2015-04-27	18.7105	Travnik	R	Canton Central Bosnia	B	Fed	10				179.1	93.3	52.0938	189.9	106.03
Canton Central Bosnia	TRAVNIK, Mješovita srednja tehnička	11	1996-02-05	2015-04-27	19.2225	Travnik	R	Canton Central Bosnia	B	Fed	11				167	89.3	53.4731	168.6	100.958
Canton Central Bosnia	TRAVNIK, Mješovita srednja tehnička	12	1996-07-27	2015-04-27	18.7488	Travnik	R	Canton Central Bosnia	B	Fed	12				174.6	91.9	52.6346	175.7	100.63
Canton Central Bosnia	TRAVNIK, Mješovita srednja tehnička	13	1996-04-30	2015-04-27	18.9897	Travnik	R	Canton Central Bosnia	B	Fed	13				178.4	93.3	52.2982	176.8	99.1031
Canton Central Bosnia	TRAVNIK, Mješovita srednja tehnička	14	1996-08-02	2015-04-27	18.7324	Travnik	R	Canton Central Bosnia	B	Fed	14				187.5	97.5	52	186	99.2
Canton Central Bosnia	TRAVNIK, Mješovita srednja tehnička	15	1997-01-08	2015-04-27	18.2971	Travnik	R	Canton Central Bosnia	B	Fed	15				178.4	94.5	52.9709	179.6	100.673
Canton Central Bosnia	TRAVNIK, Mješovita srednja tehnička	16	1997-03-11	2015-04-27	18.1273	Travnik	R	Canton Central Bosnia	B	Fed	16				185.7	97.9	52.7194	183.1	98.5999
Canton Central Bosnia	TRAVNIK, Mješovita srednja tehnička	17	1996-06-15	2015-04-27	18.8638	Travnik	R	Canton Central Bosnia	B	Fed	17				182.9	97.3	53.1985	184.4	100.82
Canton Central Bosnia	TRAVNIK, Mješovita srednja tehnička	18	1996-10-26	2015-04-27	18.4997	Travnik	R	Canton Central Bosnia	B	Fed	18				188.2	96.2	51.1158	194.9	103.56
Canton Central Bosnia	TRAVNIK, Mješovita srednja tehnička	19	1996-05-05	2015-04-27	18.976	Novi Travnik	R	Canton Central Bosnia	B	Fed	19				181	97.6	53.9227	183	101.105
Canton Central Bosnia	TRAVNIK, Mješovita srednja tehnička	20	1996-11-17	2015-04-27	18.4394	Mehuriči	R	Canton Central Bosnia	B	Fed	20				176.9	90.4	51.1023	181.1	102.374
Canton Central Bosnia	TRAVNIK, Mješovita srednja tehnička	21	1996-05-25	2015-04-27	18.9213	Hanubica?	R	Canton Central Bosnia	B	Fed	21				183.8	99.5	54.1349	180.7	98.3134
Canton Goražde	GORAŽDE, Mješovita srednja E. Pozderović	1	1997-12-21	2015-10-21	17.8316	Goražde	R	Canton Goražde	B	Fed	1				164.8
Canton Goražde	GORAŽDE, Mješovita srednja E. Pozderović	2	1997-09-20	2015-10-21	18.0835	Goražde	R	Canton Goražde	B	Fed	2				169.1
Canton Goražde	GORAŽDE, Mješovita srednja E. Pozderović	3	1997-10-17	2015-10-21	18.0096	Goražde	R	Canton Goražde	B	Fed	3	1	1	2	172.9
Canton Goražde	GORAŽDE, Mješovita srednja E. Pozderović	4	1997-08-26	2015-10-21	18.152	Goražde	R	Canton Goražde	B	Fed	4				180
Canton Goražde	GORAŽDE, Mješovita srednja E. Pozderović	5	1997-09-20	2015-10-21	18.0835	Vitkoviči	R	Canton Goražde	B	Fed	5	1	1	2	186.6
Canton Goražde	GORAŽDE, Mješovita srednja E. Pozderović	6	1997-07-20	2015-10-21	18.2533	Goražde	R	Canton Goražde	B	Fed	6				170.9
Canton Goražde	GORAŽDE, Mješovita srednja E. Pozderović	7	1997-07-01	2015-10-21	18.3053	Goražde	R	Canton Goražde	B	Fed	7				181.7
Canton Goražde	GORAŽDE, Mješovita srednja E. Pozderović	8	1997-05-09	2015-10-21	18.4504	Goražde	R	Canton Goražde	B	Fed	8				176.4
Canton Goražde	GORAŽDE, Mješovita srednja E. Pozderović	9	1997-09-16	2015-10-21	18.0945	Goražde	R	Canton Goražde	B	Fed	9	1		1	164.9
Canton Goražde	GORAŽDE, Mješovita srednja E. Pozderović	10	1997-06-15	2015-10-21	18.3491	Goražde	R	Canton Goražde	B	Fed	10				186.6
Canton Goražde	GORAŽDE, Mješovita srednja E. Pozderović	11	1997-08-19	2015-10-21	18.1711	Goražde	R	Canton Goražde	B	Fed	11				186
Canton Goražde	GORAŽDE, Mješovita srednja E. Pozderović	12	1997-12-07	2015-10-21	17.87	Goražde	R	Canton Goražde	B	Fed	12	1	1	2	179.7
Canton Goražde	GORAŽDE, Mješovita srednja E. Pozderović	13	1997-04-11	2015-10-21	18.527	Goražde	R	Canton Goražde	B	Fed	13				182.4
Canton Goražde	GORAŽDE, Mješovita srednja E. Pozderović	14	1998-01-27	2015-10-21	17.7303	Goražde	R	Canton Goražde	B	Fed	14				179.6
Canton Goražde	GORAŽDE, Mješovita srednja E. Pozderović	15	1997-01-28	2015-10-21	18.7269	Goražde	R	Canton Goražde	B	Fed	15	1	1	2	176.2
Canton Goražde	GORAŽDE, Mješovita srednja E. Pozderović	16	1997-02-12	2015-10-21	18.6858	Mravinjac	R	Canton Goražde	B	Fed	16				172.6
Canton Goražde	GORAŽDE, Mješovita srednja E. Pozderović	17	1997-05-17	2015-10-21	18.4285	Vitkoviči	R	Canton Goražde	B	Fed	17	1		1	181.6
Canton Goražde	GORAŽDE, Mješovita srednja E. Pozderović	18	1997-06-11	2015-10-21	18.36	Goražde	R	Canton Goražde	B	Fed	18				176.3
Canton Goražde	GORAŽDE, Mješovita srednja E. Pozderović	19	1997-03-13	2015-10-21	18.6064	Goražde	R	Canton Goražde	B	Fed	19				182.2
Canton Goražde	GORAŽDE, Mješovita srednja E. Pozderović	20	1997-07-23	2015-10-21	18.245	Džindiči	R	Canton Goražde	B	Fed	20				188
Canton Goražde	GORAŽDE, Tehnička Hasib Hadžović	1	1998-03-16	2015-10-21	17.5989	Goražde	R	Canton Goražde	B	Fed	1	1		1	184.3
Canton Goražde	GORAŽDE, Tehnička Hasib Hadžović	2	1997-09-19	2015-10-21	18.0862	Goražde	R	Canton Goražde	B	Fed	2				174.3
Canton Goražde	GORAŽDE, Tehnička Hasib Hadžović	3	1997-08-16	2015-10-21	18.1793	Ustiprača (Novo Goražde)	R	Region Romanija-Foča	B	RS	3				181.5
Canton Goražde	GORAŽDE, Tehnička Hasib Hadžović	4	1997-10-29	2015-10-21	17.9767	Goražde	R	Canton Goražde	B	Fed	4	1	1	2	187.3
Canton Goražde	GORAŽDE, Tehnička Hasib Hadžović	5	1997-10-06	2015-10-21	18.0397	Goražde	R	Canton Goražde	B	Fed	5		1	1	178.6
Canton Goražde	GORAŽDE, Tehnička Hasib Hadžović	6	1997-12-14	2015-10-21	17.8508	Goražde	R	Canton Goražde	B	Fed	6				175.5
Canton Goražde	GORAŽDE, Tehnička Hasib Hadžović	7	1998-03-31	2015-10-21	17.5578	Goražde	R	Canton Goražde	B	Fed	7				183.8
Canton Goražde	GORAŽDE, Tehnička Hasib Hadžović	8	1997-03-18	2015-10-21	18.5927	Goražde	R	Canton Goražde	B	Fed	8				169.1
Canton Goražde	GORAŽDE, Tehnička Hasib Hadžović	9	1997-09-04	2015-10-21	18.1273	Goražde	R	Canton Goražde	B	Fed	9	1		1	192
Canton Goražde	GORAŽDE, Tehnička Hasib Hadžović	10	1998-01-22	2015-10-21	17.744	Goražde	R	Canton Goražde	B	Fed	10				176
Canton Goražde	GORAŽDE, Tehnička Hasib Hadžović	11	1997-09-27	2015-10-21	18.0643	Goražde	R	Canton Goražde	B	Fed	11				181.5
Canton Goražde	GORAŽDE, Tehnička Hasib Hadžović	12	1997-10-24	2015-10-21	17.9904	Goražde	R	Canton Goražde	B	Fed	12				190.3
Canton Goražde	GORAŽDE, Tehnička Hasib Hadžović	13	1996-09-10	2015-10-21	19.1102	Goražde	R	Canton Goražde	B	Fed	13				184.9
Canton Goražde	GORAŽDE, Tehnička Hasib Hadžović	14	1997-12-30	2015-10-21	17.807	Goražde	R	Canton Goražde	B	Fed	14	1		1	175.9
Canton Goražde	GORAŽDE, Tehnička Hasib Hadžović	15	1997-08-17	2015-10-21	18.1766	Goražde	R	Canton Goražde	B	Fed	15	1		1	186.9
Canton Goražde	GORAŽDE, Tehnička Hasib Hadžović	16	1997-05-24	2015-10-21	18.4093	Goražde	R	Canton Goražde	B	Fed	16	1		1	189.3
Canton Goražde	GORAŽDE, Tehnička Hasib Hadžović	17	1996-12-06	2015-10-21	18.872	Goražde	R	Canton Goražde	B	Fed	17				184.1
Canton Goražde	GORAŽDE, Tehnička Hasib Hadžović	18	1997-04-28	2015-10-21	18.4805	Goražde	R	Canton Goražde	B	Fed	18				185.6
Canton Goražde	GORAŽDE, Tehnička Hasib Hadžović	19	1998-01-13	2015-10-21	17.7687	Goražde	R	Canton Goražde	B	Fed	19				181.2
Canton Goražde	GORAŽDE, Tehnička Hasib Hadžović	20	1997-12-02	2015-10-21	17.8836	Goražde	R	Canton Goražde	B	Fed	20	1		1	171.3
Canton Goražde	GORAŽDE, Tehnička Hasib Hadžović	21	1997-12-03	2015-10-21	17.8809	Goražde	R	Canton Goražde	B	Fed	21				179.5
Canton Goražde	GORAŽDE, Tehnička Hasib Hadžović	22	1997-10-15	2015-10-21	18.0151	Goražde	R	Canton Goražde	B	Fed	22				188
Canton Goražde	GORAŽDE, Tehnička Hasib Hadžović	23	1998-04-20	2015-10-21	17.5031	Goražde	R	Canton Goražde	B	Fed	23				189.7
Canton Goražde	GORAŽDE, Tehnička Hasib Hadžović	24	1998-04-01	2015-10-21	17.5551	Goražde	R	Canton Goražde	B	Fed	24				189.3
Canton Goražde	GORAŽDE, Tehnička Hasib Hadžović	25	1997-09-24	2015-10-21	18.0726	Goražde	R	Canton Goražde	B	Fed	25	1		1	176.2
Canton Goražde	GORAŽDE, Tehnička Hasib Hadžović	26	1997-10-29	2015-10-21	17.9767	Goražde	R	Canton Goražde	B	Fed	26		1	1	183.1
Canton Goražde	GORAŽDE, Tehnička Hasib Hadžović	27	1997-07-24	2015-10-21	18.2423	Goražde	R	Canton Goražde	B	Fed	27	1		1	184.7
Canton Goražde	GORAŽDE, Tehnička Hasib Hadžović	28	1997-08-17	2015-10-21	18.1766	Goražde	R	Canton Goražde	B	Fed	28				181.2
Canton Goražde	GORAŽDE, Tehnička Hasib Hadžović	29	1997-10-08	2015-10-21	18.0342	Goražde	R	Canton Goražde	B	Fed	29	1		1	183.7
Canton Goražde	GORAŽDE, Tehnička Hasib Hadžović	30	1997-12-21	2015-10-21	17.8316	Ustiprača (Novo Goražde)	R	Region Romanija-Foča	B	RS	30				180.1
Canton Goražde	GORAŽDE, Tehnička Hasib Hadžović	31	1998-01-12	2015-10-21	17.7714	Goražde	R	Canton Goražde	B	Fed	31	1		1	186.6
Canton Goražde	GORAŽDE, Tehnička Hasib Hadžović	32	1998-03-26	2015-10-21	17.5715	Ustikolina	R	Canton Goražde	B	Fed	32				187.1
Canton Goražde	GORAŽDE, Tehnička Hasib Hadžović	33	1997-02-10	2015-10-21	18.6913	Goražde	R	Canton Goražde	B	Fed	33	1	1	2	184.2
Canton Goražde	GORAŽDE, Tehnička Hasib Hadžović	34	1997-12-06	2015-10-21	17.8727	Goražde	R	Canton Goražde	B	Fed	34				168.3
Canton Goražde	GORAŽDE, Tehnička Hasib Hadžović	35	1997-07-25	2015-10-21	18.2396	Čajniče	R	Region Romanija-Foča	B	RS	35	1	1	2	173.5
Canton Goražde	GORAŽDE, Tehnička Hasib Hadžović	36	1998-03-07	2015-10-21	17.6235	Goražde	R	Canton Goražde	B	Fed	36	1	1	2	182.9
Canton Goražde	GORAŽDE, Tehnička Hasib Hadžović	37	1997-12-02	2015-10-21	17.8836	Goražde	R	Canton Goražde	B	Fed	37		1	1	185.8
Canton Goražde	GORAŽDE, Tehnička Hasib Hadžović	38	1998-03-23	2015-10-21	17.5797	Goražde	R	Canton Goražde	B	Fed	38	1		1	186
Canton Goražde	GORAŽDE, Tehnička Hasib Hadžović	39	1998-03-16	2015-10-21	17.5989	Goražde	R	Canton Goražde	B	Fed	39	1		1	183
Canton Goražde	GORAŽDE, Tehnička Hasib Hadžović	40	1997-06-05	2015-10-21	18.3765	Čajniče	R	Region Romanija-Foča	B	RS	40	1		1	178.8
Canton Goražde	GORAŽDE, Tehnička Hasib Hadžović	41	1997-11-30	2015-10-21	17.8891	Goražde	R	Canton Goražde	B	Fed	41				177.5
Canton Goražde	GORAŽDE, Tehnička Hasib Hadžović	42	1997-12-02	2015-10-21	17.8836	Goražde	R	Canton Goražde	B	Fed	42				180.5
Canton Goražde	GORAŽDE, Tehnička Hasib Hadžović	43	1998-09-02	2015-10-21	17.1335	Goražde	R	Canton Goražde	B	Fed	43	1		1	182.6
Canton Goražde	GORAŽDE, Tehnička Hasib Hadžović	44	1997-05-23	2015-10-21	18.412	Vitkoviči	R	Canton Goražde	B	Fed	44				177.7
Canton Goražde	GORAŽDE, Tehnička Hasib Hadžović	45	1997-06-29	2015-10-21	18.3107	Goražde	R	Canton Goražde	B	Fed	45				177.7
Canton Goražde	GORAŽDE, Tehnička Hasib Hadžović	46	1996-05-16	2015-10-21	19.4305	Ustikolina	R	Canton Goražde	B	Fed	46	1		1	171.5
Canton Goražde	GORAŽDE, Tehnička Hasib Hadžović	47	1997-08-02	2015-10-21	18.2177	Goražde	R	Canton Goražde	B	Fed	47				184
Canton Goražde	GORAŽDE, Tehnička Hasib Hadžović	48	1998-01-07	2015-10-21	17.7851	Goražde	R	Canton Goražde	B	Fed	48	1	1	2	182
Canton Goražde	GORAŽDE, Tehnička Hasib Hadžović	49	1998-01-26	2015-10-21	17.7331	Zupčiči	R	Canton Goražde	B	Fed	49				176.9
Canton Herzegovina-Neretva	ČAPLJINA, Srednja škola	1	1997-10-03	2015-11-03	18.0835	Čapljina	R	Canton Herzegovina-Neretva	H	Fed	1	1	1	2	184.5
Canton Herzegovina-Neretva	ČAPLJINA, Srednja škola	2	1998-03-21	2015-11-03	17.6208	Čapljina	R	Canton Herzegovina-Neretva	H	Fed	2	1	1	2	187.5
Canton Herzegovina-Neretva	ČAPLJINA, Srednja škola	3	1997-01-01	2015-11-03	18.8364	Čapljina	R	Canton Herzegovina-Neretva	H	Fed	3	1	1	2	194.1
Canton Herzegovina-Neretva	ČAPLJINA, Srednja škola	4	1998-01-24	2015-11-03	17.7741	Čapljina	R	Canton Herzegovina-Neretva	H	Fed	4		1	1	187.5
Canton Herzegovina-Neretva	ČAPLJINA, Srednja škola	5	1997-07-13	2015-11-03	18.308	Suškovo Naselje	R	Canton Herzegovina-Neretva	H	Fed	5				184.3
Canton Herzegovina-Neretva	ČAPLJINA, Srednja škola	6	1997-02-10	2015-11-03	18.7269	Grabovine	R	Canton Herzegovina-Neretva	H	Fed	6		1	1	184.7
Canton Herzegovina-Neretva	ČAPLJINA, Srednja škola	7	1997-07-27	2015-11-03	18.2697	Čapljina	R	Canton Herzegovina-Neretva	H	Fed	7				189.9
Canton Herzegovina-Neretva	ČAPLJINA, Srednja škola	8	1997-11-11	2015-11-03	17.9767	Zvirovići	R	Canton Herzegovina-Neretva	H	Fed	8				180.8
Canton Herzegovina-Neretva	ČAPLJINA, Srednja škola	9	1997-10-15	2015-11-03	18.0507	Višići	R	Canton Herzegovina-Neretva	H	Fed	9				184.5
Canton Herzegovina-Neretva	ČAPLJINA, Srednja škola	10	1997-10-06	2015-11-03	18.0753	Domanovići	R	Canton Herzegovina-Neretva	H	Fed	10		1	1	184.4
Canton Herzegovina-Neretva	ČAPLJINA, Srednja škola	11	1997-04-27	2015-11-03	18.5188	Zvirovići	R	Canton Herzegovina-Neretva	H	Fed	11				182.4
Canton Herzegovina-Neretva	ČAPLJINA, Srednja škola	12	1997-05-30	2015-11-03	18.4285	Suškovo Naselje	R	Canton Herzegovina-Neretva	H	Fed	12				181.7
Canton Herzegovina-Neretva	ČAPLJINA, Srednja škola	13	1997-09-03	2015-11-03	18.1656	Trebižat	R	Canton Herzegovina-Neretva	H	Fed	13				187.8
Canton Herzegovina-Neretva	ČAPLJINA, Srednja škola	14	1998-01-05	2015-11-03	17.8261	Bobanovo	R	Canton Herzegovina-Neretva	H	Fed	14		1	1	189.2
Canton Herzegovina-Neretva	ČAPLJINA, Srednja škola	15	1997-04-11	2015-11-03	18.5626	Ševać Polje	R	Canton Herzegovina-Neretva	H	Fed	15				178.2
Canton Herzegovina-Neretva	ČAPLJINA, Srednja škola	16	1998-01-11	2015-11-03	17.8097	Bobanovo	R	Canton Herzegovina-Neretva	H	Fed	16		1	1	188.5
Canton Herzegovina-Neretva	ČAPLJINA, Srednja škola	17	1997-09-25	2015-11-03	18.1054	Klepci	R	Canton Herzegovina-Neretva	H	Fed	17				184.2
Canton Herzegovina-Neretva	ČAPLJINA, Srednja škola	18	1997-05-15	2015-11-03	18.4695	Čapljina	R	Canton Herzegovina-Neretva	H	Fed	18	1		1	199.5
Canton Herzegovina-Neretva	ČAPLJINA, Srednja škola	19	1997-07-07	2015-11-03	18.3244	Čapljina	R	Canton Herzegovina-Neretva	H	Fed	19		1	1	181.5
Canton Herzegovina-Neretva	ČAPLJINA, Srednja škola	20	1997-07-30	2015-11-03	18.2615	Trebižat	R	Canton Herzegovina-Neretva	H	Fed	20				178.5
Canton Herzegovina-Neretva	ČAPLJINA, Srednja škola	21	1997-05-22	2015-11-03	18.4504	Struge	R	Canton Herzegovina-Neretva	H	Fed	21		1	1	176.7
Canton Herzegovina-Neretva	ČAPLJINA, Srednja škola	22	1998-02-05	2015-11-03	17.7413	Grabovine	R	Canton Herzegovina-Neretva	H	Fed	22				175.8
Canton Herzegovina-Neretva	JABLANICA, Srednja (Turistička)	1	1997-11-15	2015-10-22	17.9329	Gorica	R	Canton Herzegovina-Neretva	H	Fed	1				186.1
Canton Herzegovina-Neretva	JABLANICA, Srednja (Turistička)	2	1997-11-24	2015-10-22	17.9083	Doljani, Jablanica	R	Canton Herzegovina-Neretva	H	Fed	2				171.5
Canton Herzegovina-Neretva	JABLANICA, Srednja (Turistička)	3	1996-07-17	2015-10-22	19.2635	Donje Paprasko	R	Canton Herzegovina-Neretva	H	Fed	3				190
Canton Herzegovina-Neretva	JABLANICA, Srednja (Turistička)	4	1997-12-11	2015-10-22	17.8617	Donja Jablanica	R	Canton Herzegovina-Neretva	H	Fed	4				188.5
Canton Herzegovina-Neretva	JABLANICA, Srednja (Turistička)	5	1997-03-21	2015-10-22	18.5873	Donji Krančiči	R	Canton Herzegovina-Neretva	H	Fed	5				177.9
Canton Herzegovina-Neretva	JABLANICA, Srednja (Turistička)	6	1997-05-19	2015-10-22	18.4257	Ostrožac	R	Canton Herzegovina-Neretva	H	Fed	6				179.9
Canton Herzegovina-Neretva	JABLANICA, Srednja (Turistička)	7	1997-09-13	2015-10-22	18.1054	Donja Jablanica	R	Canton Herzegovina-Neretva	H	Fed	7				184.2
Canton Herzegovina-Neretva	JABLANICA, Srednja (Turistička)	8	1998-09-22	2015-10-22	17.0815	Donja Jablanica	R	Canton Herzegovina-Neretva	H	Fed	8				186.5
Canton Herzegovina-Neretva	JABLANICA, Srednja (Turistička)	9	1997-09-18	2015-10-22	18.0917	Zlate	R	Canton Herzegovina-Neretva	H	Fed	9		1	1	179.9
Canton Herzegovina-Neretva	JABLANICA, Srednja (Turistička)	10	1997-11-08	2015-10-22	17.9521	Jelačiči	R	Canton Herzegovina-Neretva	H	Fed	10				185.5
Canton Herzegovina-Neretva	JABLANICA, Srednja (Turistička)	11	1997-10-18	2015-10-22	18.0096	Jablanica	R	Canton Herzegovina-Neretva	H	Fed	11				188.8
Canton Herzegovina-Neretva	JABLANICA, Srednja (Turistička)	12	1997-04-26	2015-10-22	18.4887	Jablanica	R	Canton Herzegovina-Neretva	H	Fed	12				191
Canton Herzegovina-Neretva	JABLANICA, Srednja (Turistička)	13	1998-02-06	2015-10-22	17.7057	Jablanica	R	Canton Herzegovina-Neretva	H	Fed	13				198.7
Canton Herzegovina-Neretva	JABLANICA, Srednja (Turistička)	14	1998-01-11	2015-10-22	17.7769	Jablanica	R	Canton Herzegovina-Neretva	H	Fed	14				189.6
Canton Herzegovina-Neretva	JABLANICA, Srednja (Turistička)	15	1997-06-17	2015-10-22	18.3463	Jablanica	R	Canton Herzegovina-Neretva	H	Fed	15				185.3
Canton Herzegovina-Neretva	JABLANICA, Srednja (Turistička)	16	1997-06-05	2015-10-22	18.3792	Jablanica	R	Canton Herzegovina-Neretva	H	Fed	16				186.5
Canton Herzegovina-Neretva	JABLANICA, Srednja (Turistička)	17	1997-08-28	2015-10-22	18.1492	Jablanica	R	Canton Herzegovina-Neretva	H	Fed	17				180.4
Canton Herzegovina-Neretva	JABLANICA, Srednja (Turistička)	18	1997-04-11	2015-10-22	18.5298	Jablanica	R	Canton Herzegovina-Neretva	H	Fed	18				186.2
Canton Herzegovina-Neretva	JABLANICA, Srednja (Turistička)	19	1996-12-17	2015-10-22	18.8446	Slatina	R	Canton Herzegovina-Neretva	H	Fed	19				191
Canton Herzegovina-Neretva	JABLANICA, Srednja (Turistička)	20	1996-12-03	2015-10-22	18.883	Čehari	R	Canton Herzegovina-Neretva	H	Fed	20				173.1
Canton Herzegovina-Neretva	JABLANICA, Srednja (Turistička)	21	1997-06-12	2015-10-22	18.36	Doljani	R	Canton Herzegovina-Neretva	H	Fed	21				186.6
Canton Herzegovina-Neretva	JABLANICA, Srednja (Turistička)	22	1997-05-08	2015-10-22	18.4559	Jablanica	R	Canton Herzegovina-Neretva	H	Fed	22				187.5
Canton Herzegovina-Neretva	JABLANICA, Srednja (Turistička)	23	1997-07-11	2015-10-22	18.2806	Donja Jablanica	R	Canton Herzegovina-Neretva	H	Fed	23				184.1
Canton Herzegovina-Neretva	JABLANICA, Srednja (Turistička)	24	1997-11-15	2015-10-22	17.9329	Glogošnica	R	Canton Herzegovina-Neretva	H	Fed	24	1	1	2	186.2
Canton Herzegovina-Neretva	JABLANICA, Srednja (Turistička)	25	1998-03-14	2015-10-22	17.6071	Jablanica	R	Canton Herzegovina-Neretva	H	Fed	25	1		1	181.2
Canton Herzegovina-Neretva	JABLANICA, Srednja (Turistička)	26	1997-07-15	2015-10-22	18.2697	Jablanica	R	Canton Herzegovina-Neretva	H	Fed	26				175
Canton Herzegovina-Neretva	KONJIČ, Srednja (Elektrotehnička)	1	1997-01-26	2015-10-22	18.7351	Konjič	R	Canton Herzegovina-Neretva	H	Fed	1				186.5
Canton Herzegovina-Neretva	KONJIČ, Srednja (Elektrotehnička)	2	1998-01-11	2015-10-22	17.7769	Konjič	R	Canton Herzegovina-Neretva	H	Fed	2				178
Canton Herzegovina-Neretva	KONJIČ, Srednja (Elektrotehnička)	3	1997-01-27	2015-10-22	18.7324	Konjič	R	Canton Herzegovina-Neretva	H	Fed	3				183.3
Canton Herzegovina-Neretva	KONJIČ, Srednja (Elektrotehnička)	4	1998-03-28	2015-10-22	17.5688	Konjič	R	Canton Herzegovina-Neretva	H	Fed	4				176.2
Canton Herzegovina-Neretva	KONJIČ, Srednja (Elektrotehnička)	5	1997-12-07	2015-10-22	17.8727	Konjič	R	Canton Herzegovina-Neretva	H	Fed	5				182.5
Canton Herzegovina-Neretva	KONJIČ, Srednja (Elektrotehnička)	6	1997-04-26	2015-10-22	18.4887	Konjič	R	Canton Herzegovina-Neretva	H	Fed	6				180.3
Canton Herzegovina-Neretva	KONJIČ, Srednja (Elektrotehnička)	7	1996-05-25	2015-10-22	19.4086	Konjič	R	Canton Herzegovina-Neretva	H	Fed	7				185.7
Canton Herzegovina-Neretva	KONJIČ, Srednja (Elektrotehnička)	8	1998-02-01	2015-10-22	17.7194	Konjič	R	Canton Herzegovina-Neretva	H	Fed	8	1		1	189.5
Canton Herzegovina-Neretva	KONJIČ, Srednja (Elektrotehnička)	9	1997-10-08	2015-10-22	18.037	Konjič	R	Canton Herzegovina-Neretva	H	Fed	9				179.2
Canton Herzegovina-Neretva	KONJIČ, Srednja (Elektrotehnička)	10	1997-09-18	2015-10-22	18.0917	Konjič	R	Canton Herzegovina-Neretva	H	Fed	10				173.7
Canton Herzegovina-Neretva	KONJIČ, Srednja (Elektrotehnička)	11	1997-09-18	2015-10-22	18.0917	Konjič	R	Canton Herzegovina-Neretva	H	Fed	11				178.2
Canton Herzegovina-Neretva	KONJIČ, Srednja (Elektrotehnička)	12	1997-11-20	2015-10-22	17.9192	Jablanica	R	Canton Herzegovina-Neretva	H	Fed	12				186.1
Canton Herzegovina-Neretva	KONJIČ, Srednja (Elektrotehnička)	13	1997-09-23	2015-10-22	18.078	Konjič	R	Canton Herzegovina-Neretva	H	Fed	13				184.4
Canton Herzegovina-Neretva	KONJIČ, Srednja (Elektrotehnička)	14	1996-01-13	2015-10-22	19.7728	Jablanica	R	Canton Herzegovina-Neretva	H	Fed	14				189
Canton Herzegovina-Neretva	KONJIČ, Srednja (Elektrotehnička)	15	1997-01-29	2015-10-22	18.7269	Konjič	R	Canton Herzegovina-Neretva	H	Fed	15				179
Canton Herzegovina-Neretva	KONJIČ, Srednja (Elektrotehnička)	16	1998-01-20	2015-10-22	17.7522	Konjič	R	Canton Herzegovina-Neretva	H	Fed	16				162.6
Canton Herzegovina-Neretva	KONJIČ, Srednja (Elektrotehnička)	17	1998-02-10	2015-10-22	17.6947	Konjič	R	Canton Herzegovina-Neretva	H	Fed	17				173.8
Canton Herzegovina-Neretva	KONJIČ, Srednja (Elektrotehnička)	18	1997-05-01	2015-10-22	18.475	Konjič	R	Canton Herzegovina-Neretva	H	Fed	18		1	1	185.1
Canton Herzegovina-Neretva	KONJIČ, Srednja (Elektrotehnička)	19	1997-01-30	2015-10-22	18.7242	Konjič	R	Canton Herzegovina-Neretva	H	Fed	19	1		1	177.1
Canton Herzegovina-Neretva	KONJIČ, Srednja (Elektrotehnička)	20	1997-05-03	2015-10-22	18.4695	Konjič	R	Canton Herzegovina-Neretva	H	Fed	20				190.1
Canton Herzegovina-Neretva	KONJIČ, Srednja (Elektrotehnička)	21	1997-04-28	2015-10-22	18.4832	Konjič	R	Canton Herzegovina-Neretva	H	Fed	21	1		1	190.2
Canton Herzegovina-Neretva	KONJIČ, Srednja (Elektrotehnička)	22	1997-02-09	2015-10-22	18.6968	Jablanica	R	Canton Herzegovina-Neretva	H	Fed	22				160.9
Canton Herzegovina-Neretva	KONJIČ, Srednja (Elektrotehnička)	23	1997-08-20	2015-10-22	18.1711	Konjič	R	Canton Herzegovina-Neretva	H	Fed	23				181.8
Canton Herzegovina-Neretva	KONJIČ, Srednja (Elektrotehnička)	24	1998-04-03	2015-10-22	17.5524	Konjič	R	Canton Herzegovina-Neretva	H	Fed	24	1		1	185.1
Canton Herzegovina-Neretva	KONJIČ, Srednja (Elektrotehnička)	25	1997-12-15	2015-10-22	17.8508	Konjič	R	Canton Herzegovina-Neretva	H	Fed	25				182
Canton Herzegovina-Neretva	KONJIČ, Srednja (Elektrotehnička)	26	1998-02-08	2015-10-22	17.7002	Konjič	R	Canton Herzegovina-Neretva	H	Fed	26				177.7
Canton Herzegovina-Neretva	KONJIČ, Srednja (Elektrotehnička)	27	1997-05-01	2015-10-22	18.475	Konjič	R	Canton Herzegovina-Neretva	H	Fed	27				181.9
Canton Herzegovina-Neretva	KONJIČ, Srednja (Elektrotehnička)	28	1998-03-10	2015-10-22	17.6181	Konjič	R	Canton Herzegovina-Neretva	H	Fed	28				174
Canton Herzegovina-Neretva	KONJIČ, Srednja (Elektrotehnička)	29	1997-10-20	2015-10-22	18.0041	Parsoviči	R	Canton Herzegovina-Neretva	H	Fed	29				182.9
Canton Herzegovina-Neretva	KONJIČ, Srednja (Elektrotehnička)	30	1997-09-24	2015-10-22	18.0753	Jablanica	R	Canton Herzegovina-Neretva	H	Fed	30	1		1	178.3
Canton Herzegovina-Neretva	KONJIČ, Srednja (Elektrotehnička)	31	1997-07-28	2015-10-22	18.2341	Konjič	R	Canton Herzegovina-Neretva	H	Fed	31				181.5
Canton Herzegovina-Neretva	KONJIČ, Srednja (Elektrotehnička)	32	1996-04-28	2015-10-22	19.4825	Konjič	R	Canton Herzegovina-Neretva	H	Fed	32				188.1
Canton Herzegovina-Neretva	KONJIČ, Srednja (Gimnazija)	1	1997-07-02	2015-10-22	18.3053	Konjič	R	Canton Herzegovina-Neretva	H	Fed	1				180
Canton Herzegovina-Neretva	KONJIČ, Srednja (Gimnazija)	2	1997-12-06	2015-10-22	17.8754	Konjič	R	Canton Herzegovina-Neretva	H	Fed	2				178.5
Canton Herzegovina-Neretva	KONJIČ, Srednja (Gimnazija)	3	1998-03-19	2015-10-22	17.5934	Konjič	R	Canton Herzegovina-Neretva	H	Fed	3				187
Canton Herzegovina-Neretva	KONJIČ, Srednja (Gimnazija)	4	1997-12-13	2015-10-22	17.8563	Konjič	R	Canton Herzegovina-Neretva	H	Fed	4	1		1	173.8
Canton Herzegovina-Neretva	KONJIČ, Srednja (Gimnazija)	5	1998-09-30	2015-10-22	17.0595	Konjič	R	Canton Herzegovina-Neretva	H	Fed	5	1	1	2	195
Canton Herzegovina-Neretva	KONJIČ, Srednja (Gimnazija)	6	1997-08-03	2015-10-22	18.2177	Konjič	R	Canton Herzegovina-Neretva	H	Fed	6	1	1	2	189.8
Canton Herzegovina-Neretva	KONJIČ, Srednja (Gimnazija)	7	1997-05-06	2015-10-22	18.4613	Konjič	R	Canton Herzegovina-Neretva	H	Fed	7				186.1
Canton Herzegovina-Neretva	KONJIČ, Srednja (Gimnazija)	8	1997-08-13	2015-10-22	18.1903	Konjič	R	Canton Herzegovina-Neretva	H	Fed	8	1		1	185.2
Canton Herzegovina-Neretva	KONJIČ, Srednja (Gimnazija)	9	1998-03-06	2015-10-22	17.629	Konjič	R	Canton Herzegovina-Neretva	H	Fed	9				183.5
Canton Herzegovina-Neretva	KONJIČ, Srednja (Gimnazija)	10	1998-04-19	2015-10-22	17.5086	Konjič	R	Canton Herzegovina-Neretva	H	Fed	10	1		1	191.6
Canton Herzegovina-Neretva	KONJIČ, Srednja (Gimnazija)	11	1998-01-02	2015-10-22	17.8015	Konjič	R	Canton Herzegovina-Neretva	H	Fed	11				187.1
Canton Herzegovina-Neretva	KONJIČ, Srednja (Gimnazija)	12	1997-04-27	2015-10-22	18.486	Konjič	R	Canton Herzegovina-Neretva	H	Fed	12				188.1
Canton Herzegovina-Neretva	KONJIČ, Srednja (Gimnazija)	13	1997-02-14	2015-10-22	18.6831	Konjič	R	Canton Herzegovina-Neretva	H	Fed	13				169.5
Canton Herzegovina-Neretva	KONJIČ, Srednja (Poljoprivredna)	1	1997-06-10	2015-10-22	18.3655	Konjič	R	Canton Herzegovina-Neretva	H	Fed	1				177
Canton Herzegovina-Neretva	KONJIČ, Srednja (Poljoprivredna)	2	1997-06-10	2015-10-22	18.3655	Konjič	R	Canton Herzegovina-Neretva	H	Fed	2				183
Canton Herzegovina-Neretva	KONJIČ, Srednja (Poljoprivredna)	3	1997-08-03	2015-10-22	18.2177	Konjič	R	Canton Herzegovina-Neretva	H	Fed	3				176.1
Canton Herzegovina-Neretva	KONJIČ, Srednja (Poljoprivredna)	4	1997-11-10	2015-10-22	17.9466	Konjič	R	Canton Herzegovina-Neretva	H	Fed	4				189.5
Canton Herzegovina-Neretva	MOSTAR, Druga gimnazija (BOSNIAK)	1	1998-01-09	2015-10-23	17.7851	Mostar	U	Canton Herzegovina-Neretva	H	Fed	1		1	1	180
Canton Herzegovina-Neretva	MOSTAR, Druga gimnazija (BOSNIAK)	2	1997-10-14	2015-10-23	18.0233	Mostar	U	Canton Herzegovina-Neretva	H	Fed	2	1		1	178.7
Canton Herzegovina-Neretva	MOSTAR, Druga gimnazija (BOSNIAK)	3	1997-05-06	2015-10-23	18.4641	Mostar	U	Canton Herzegovina-Neretva	H	Fed	3	1		1	174.7
Canton Herzegovina-Neretva	MOSTAR, Druga gimnazija (BOSNIAK)	4	1997-08-09	2015-10-23	18.204	Mostar	U	Canton Herzegovina-Neretva	H	Fed	4	1		1	176.3
Canton Herzegovina-Neretva	MOSTAR, Druga gimnazija (BOSNIAK)	5	1997-04-27	2015-10-23	18.4887	Mostar	U	Canton Herzegovina-Neretva	H	Fed	5	1		1	187.2
Canton Herzegovina-Neretva	MOSTAR, Druga gimnazija (BOSNIAK)	6	1998-03-21	2015-10-23	17.5907	Mostar	U	Canton Herzegovina-Neretva	H	Fed	6	1		1	184
Canton Herzegovina-Neretva	MOSTAR, Druga gimnazija (BOSNIAK)	7	1998-02-14	2015-10-23	17.6865	Mostar	U	Canton Herzegovina-Neretva	H	Fed	7	1	1	2	183.3
Canton Herzegovina-Neretva	MOSTAR, Druga gimnazija (BOSNIAK)	8	1998-03-21	2015-10-23	17.5907	Mostar	U	Canton Herzegovina-Neretva	H	Fed	8	1		1	180.5
Canton Herzegovina-Neretva	MOSTAR, Druga gimnazija (BOSNIAK)	9	1998-01-27	2015-10-23	17.7358	Mostar	U	Canton Herzegovina-Neretva	H	Fed	9		1	1	179.1
Canton Herzegovina-Neretva	MOSTAR, Druga gimnazija (BOSNIAK)	10	1997-05-04	2015-10-23	18.4695	Mostar	U	Canton Herzegovina-Neretva	H	Fed	10	1		1	179.7
Canton Herzegovina-Neretva	MOSTAR, Druga gimnazija (BOSNIAK)	11	1998-02-15	2015-10-23	17.6838	Mostar	U	Canton Herzegovina-Neretva	H	Fed	11	1		1	187.3
Canton Herzegovina-Neretva	MOSTAR, Druga gimnazija (BOSNIAK)	12	1997-12-27	2015-10-23	17.8207	Mostar	U	Canton Herzegovina-Neretva	H	Fed	12	1	1	2	192.5
Canton Herzegovina-Neretva	MOSTAR, Druga gimnazija (BOSNIAK)	13	1997-10-07	2015-10-23	18.0424	Mostar	U	Canton Herzegovina-Neretva	H	Fed	13	1	1	2	185.2
Canton Herzegovina-Neretva	MOSTAR, Druga gimnazija (BOSNIAK)	14	1998-03-13	2015-10-23	17.6126	Mostar	U	Canton Herzegovina-Neretva	H	Fed	14	1		1	179.2
Canton Herzegovina-Neretva	MOSTAR, Druga gimnazija (BOSNIAK)	15	1997-05-14	2015-10-23	18.4422	Mostar	U	Canton Herzegovina-Neretva	H	Fed	15	1		1	182.7
Canton Herzegovina-Neretva	MOSTAR, Druga gimnazija (BOSNIAK)	16	1997-04-13	2015-10-23	18.527	Mostar	U	Canton Herzegovina-Neretva	H	Fed	16		1	1	186.3
Canton Herzegovina-Neretva	MOSTAR, Druga gimnazija (BOSNIAK)	17	1997-08-10	2015-10-23	18.2012	Mostar	U	Canton Herzegovina-Neretva	H	Fed	17	1	1	2	183.5
Canton Herzegovina-Neretva	MOSTAR, Druga gimnazija (BOSNIAK)	18	1997-07-02	2015-10-23	18.308	Mostar	U	Canton Herzegovina-Neretva	H	Fed	18				186.7
Canton Herzegovina-Neretva	MOSTAR, Druga gimnazija (BOSNIAK)	19	1997-09-08	2015-10-23	18.1218	Mostar	U	Canton Herzegovina-Neretva	H	Fed	19	1		1	177.8
Canton Herzegovina-Neretva	MOSTAR, Druga gimnazija (BOSNIAK)	20	1997-08-04	2015-10-23	18.2177	Mostar	U	Canton Herzegovina-Neretva	H	Fed	20	1	1	2	173
Canton Herzegovina-Neretva	MOSTAR, Ekonomska (CROATIAN)	1	1997-07-29	2016-02-23	18.5708	Mostar	U	Canton Herzegovina-Neretva	H	Fed	1		1	1	182.7
Canton Herzegovina-Neretva	MOSTAR, Ekonomska (CROATIAN)	2	1997-12-12	2016-02-23	18.1985	Mostar	U	Canton Herzegovina-Neretva	H	Fed	2				182.7
Canton Herzegovina-Neretva	MOSTAR, Ekonomska (CROATIAN)	3	1997-06-22	2016-02-23	18.6721	Mostar	U	Canton Herzegovina-Neretva	H	Fed	3		1	1	174.5
Canton Herzegovina-Neretva	MOSTAR, Ekonomska (CROATIAN)	4	1997-06-03	2016-02-23	18.7242	Mostar	U	Canton Herzegovina-Neretva	H	Fed	4				178.8
Canton Herzegovina-Neretva	MOSTAR, Ekonomska (CROATIAN)	5	1997-10-01	2016-02-23	18.3956	Mostar	U	Canton Herzegovina-Neretva	H	Fed	5				170.7
Canton Herzegovina-Neretva	MOSTAR, Ekonomska (CROATIAN)	6	1997-03-21	2016-02-23	18.9268	Mostar	U	Canton Herzegovina-Neretva	H	Fed	6	1	1	2	177.9
Canton Herzegovina-Neretva	MOSTAR, Ekonomska (CROATIAN)	7	1997-03-04	2016-02-23	18.9733	Mostar	U	Canton Herzegovina-Neretva	H	Fed	7		1	1	185.4
Canton Herzegovina-Neretva	MOSTAR, Ekonomska (CROATIAN)	8	1997-03-12	2016-02-23	18.9514	Mostar	U	Canton Herzegovina-Neretva	H	Fed	8	1	1	2	175
Canton Herzegovina-Neretva	MOSTAR, Ekonomska (CROATIAN)	9	1997-08-27	2016-02-23	18.4914	Mostar	U	Canton Herzegovina-Neretva	H	Fed	9	1		1	187.3
Canton Herzegovina-Neretva	MOSTAR, Ekonomska (CROATIAN)	10	1997-10-24	2016-02-23	18.3326	Mostar	U	Canton Herzegovina-Neretva	H	Fed	10				188.7
Canton Herzegovina-Neretva	MOSTAR, Ekonomska (CROATIAN)	11	1997-10-13	2016-02-23	18.3628	Mostar	U	Canton Herzegovina-Neretva	H	Fed	11	1		1	182
Canton Herzegovina-Neretva	MOSTAR, Ekonomska (CROATIAN)	12	1997-04-02	2016-02-23	18.8939	Mostar	U	Canton Herzegovina-Neretva	H	Fed	12				176
Canton Herzegovina-Neretva	MOSTAR, Ekonomska (CROATIAN)	13	1997-05-24	2016-02-23	18.7515	Mostar	U	Canton Herzegovina-Neretva	H	Fed	13		1	1	184.1
Canton Herzegovina-Neretva	MOSTAR, Ekonomska (CROATIAN)	14	1998-03-04	2016-02-23	17.974	Mostar	U	Canton Herzegovina-Neretva	H	Fed	14	1	1	2	185.6
Canton Herzegovina-Neretva	MOSTAR, Ekonomska (CROATIAN)	15	1997-05-28	2016-02-23	18.7406	Mostar	U	Canton Herzegovina-Neretva	H	Fed	15		1	1	190.5
Canton Herzegovina-Neretva	MOSTAR, Ekonomska (CROATIAN)	16	1997-11-24	2016-02-23	18.2478	Mostar	U	Canton Herzegovina-Neretva	H	Fed	16				183.4
Canton Herzegovina-Neretva	MOSTAR, Ekonomska (CROATIAN)	17	1998-11-22	2016-02-23	17.2539	Mostar	U	Canton Herzegovina-Neretva	H	Fed	17				177.2
Canton Herzegovina-Neretva	MOSTAR, Ekonomska (CROATIAN)	18	1998-11-21	2016-02-23	17.2567	Mostar	U	Canton Herzegovina-Neretva	H	Fed	18				188.3
Canton Herzegovina-Neretva	MOSTAR, Ekonomska (CROATIAN)	19	1998-03-04	2016-02-23	17.974	Jasenica	R	Canton Herzegovina-Neretva	H	Fed	19				186.2
Canton Herzegovina-Neretva	MOSTAR, Ekonomska (CROATIAN)	20	1997-04-10	2016-02-23	18.872	Mostar	U	Canton Herzegovina-Neretva	H	Fed	20		1	1	184.6
Canton Herzegovina-Neretva	MOSTAR, Ekonomska (CROATIAN)	21	1998-02-16	2016-02-23	18.0178	Mostar	U	Canton Herzegovina-Neretva	H	Fed	21	1	1	2	183
Canton Herzegovina-Neretva	MOSTAR, Ekonomska (CROATIAN)	22	1997-10-22	2016-02-23	18.3381	Mostar	U	Canton Herzegovina-Neretva	H	Fed	22	1	1	2	193.9
Canton Herzegovina-Neretva	MOSTAR, Ekonomska (CROATIAN)	23	1998-02-22	2016-02-23	18.0014	Mostar	U	Canton Herzegovina-Neretva	H	Fed	23		1	1	174.2
Canton Herzegovina-Neretva	MOSTAR, Ekonomska (CROATIAN)	24	1998-01-29	2016-02-23	18.0671	Mostar	U	Canton Herzegovina-Neretva	H	Fed	24				171.6
Canton Herzegovina-Neretva	MOSTAR, Elektrotehnička (BOSNIAK)	1	1997-04-27	2015-10-22	18.486	Mostar	U	Canton Herzegovina-Neretva	H	Fed	1				180
Canton Herzegovina-Neretva	MOSTAR, Elektrotehnička (BOSNIAK)	2	1997-10-25	2015-10-22	17.9904	Mostar	U	Canton Herzegovina-Neretva	H	Fed	2				170
Canton Herzegovina-Neretva	MOSTAR, Elektrotehnička (BOSNIAK)	3	1997-10-06	2015-10-22	18.0424	Mostar	U	Canton Herzegovina-Neretva	H	Fed	3				184.6
Canton Herzegovina-Neretva	MOSTAR, Elektrotehnička (BOSNIAK)	4	1998-01-06	2015-10-22	17.7906	Mostar	U	Canton Herzegovina-Neretva	H	Fed	4				187.2
Canton Herzegovina-Neretva	MOSTAR, Elektrotehnička (BOSNIAK)	5	1997-11-07	2015-10-22	17.9548	Mostar	U	Canton Herzegovina-Neretva	H	Fed	5	1	1	2	192.3
Canton Herzegovina-Neretva	MOSTAR, Elektrotehnička (BOSNIAK)	6	1997-04-03	2015-10-22	18.5517	Mostar	U	Canton Herzegovina-Neretva	H	Fed	6				177.7
Canton Herzegovina-Neretva	MOSTAR, Elektrotehnička (BOSNIAK)	7	1997-03-30	2015-10-22	18.5626	Mostar	U	Canton Herzegovina-Neretva	H	Fed	7				192.9
Canton Herzegovina-Neretva	MOSTAR, Elektrotehnička (BOSNIAK)	8	1997-09-01	2015-10-22	18.1383	Mostar	U	Canton Herzegovina-Neretva	H	Fed	8				182.7
Canton Herzegovina-Neretva	MOSTAR, Elektrotehnička (BOSNIAK)	9	1997-10-02	2015-10-22	18.0534	Mostar	U	Canton Herzegovina-Neretva	H	Fed	9				176
Canton Herzegovina-Neretva	MOSTAR, Elektrotehnička (BOSNIAK)	10	1997-02-24	2015-10-22	18.6557	Mostar	U	Canton Herzegovina-Neretva	H	Fed	10				185.3
Canton Herzegovina-Neretva	MOSTAR, Elektrotehnička (BOSNIAK)	11	1997-06-14	2015-10-22	18.3546	Mostar	U	Canton Herzegovina-Neretva	H	Fed	11				189.2
Canton Herzegovina-Neretva	MOSTAR, Elektrotehnička (BOSNIAK)	12	1997-09-17	2015-10-22	18.0945	Mostar	U	Canton Herzegovina-Neretva	H	Fed	12				176.4
Canton Herzegovina-Neretva	MOSTAR, Elektrotehnička (BOSNIAK)	13	1997-06-17	2015-10-22	18.3463	Mostar	U	Canton Herzegovina-Neretva	H	Fed	13				173
Canton Herzegovina-Neretva	MOSTAR, Elektrotehnička (BOSNIAK)	14	1998-02-08	2015-10-22	17.7002	Čapljina	R	Canton Herzegovina-Neretva	H	Fed	14				184.2
Canton Herzegovina-Neretva	MOSTAR, Elektrotehnička (BOSNIAK)	15	1998-03-13	2015-10-22	17.6099	Mostar	U	Canton Herzegovina-Neretva	H	Fed	15				198.5
Canton Herzegovina-Neretva	MOSTAR, Elektrotehnička (BOSNIAK)	16	1998-03-23	2015-10-22	17.5825	Mostar	U	Canton Herzegovina-Neretva	H	Fed	16				191
Canton Herzegovina-Neretva	MOSTAR, Elektrotehnička (BOSNIAK)	17	1997-09-24	2015-10-22	18.0753	Mostar	U	Canton Herzegovina-Neretva	H	Fed	17				178.5
Canton Herzegovina-Neretva	MOSTAR, Elektrotehnička (BOSNIAK)	18	1998-03-23	2015-10-22	17.5825	Mostar	U	Canton Herzegovina-Neretva	H	Fed	18				186.1
Canton Herzegovina-Neretva	MOSTAR, Elektrotehnička (BOSNIAK)	19	1997-09-10	2015-10-22	18.1136	Mostar	U	Canton Herzegovina-Neretva	H	Fed	19		1	1	186.4
Canton Herzegovina-Neretva	MOSTAR, Elektrotehnička (BOSNIAK)	20	1997-05-30	2015-10-22	18.3956	Mostar	U	Canton Herzegovina-Neretva	H	Fed	20				178.8
Canton Herzegovina-Neretva	MOSTAR, Elektrotehnička (BOSNIAK)	21	1997-05-07	2015-10-22	18.4586	Mostar	U	Canton Herzegovina-Neretva	H	Fed	21				183.4
Canton Herzegovina-Neretva	MOSTAR, Elektrotehnička (BOSNIAK)	22	1997-04-20	2015-10-22	18.5051	Čapljina	R	Canton Herzegovina-Neretva	H	Fed	22	1		1	187.4
Canton Herzegovina-Neretva	MOSTAR, Elektrotehnička (BOSNIAK)	23	1997-08-06	2015-10-22	18.2094	Mostar	U	Canton Herzegovina-Neretva	H	Fed	23				177
Canton Herzegovina-Neretva	MOSTAR, Elektrotehnička (BOSNIAK)	24	1997-05-14	2015-10-22	18.4394	Mostar	U	Canton Herzegovina-Neretva	H	Fed	24		1	1	171.8
Canton Herzegovina-Neretva	MOSTAR, Elektrotehnička (BOSNIAK)	25	1998-01-12	2015-10-22	17.7741	Mostar	U	Canton Herzegovina-Neretva	H	Fed	25				176.2
Canton Herzegovina-Neretva	MOSTAR, Elektrotehnička (BOSNIAK)	26	1998-03-12	2015-10-22	17.6126	Mostar	U	Canton Herzegovina-Neretva	H	Fed	26				176.4
Canton Herzegovina-Neretva	MOSTAR, Elektrotehnička (BOSNIAK)	27	1998-07-20	2015-10-22	17.2567	Mostar	U	Canton Herzegovina-Neretva	H	Fed	27				174
Canton Herzegovina-Neretva	MOSTAR, Elektrotehnička (BOSNIAK)	28	1998-03-27	2015-10-22	17.5715	Čapljina	R	Canton Herzegovina-Neretva	H	Fed	28				187
Canton Herzegovina-Neretva	MOSTAR, Elektrotehnička (BOSNIAK)	29	1998-04-09	2015-10-22	17.5359	Vrapčiči	R	Canton Herzegovina-Neretva	H	Fed	29				186.3
Canton Herzegovina-Neretva	MOSTAR, Elektrotehnička (BOSNIAK)	30	1998-01-09	2015-10-22	17.7823	Vrapčiči	R	Canton Herzegovina-Neretva	H	Fed	30				187.7
Canton Herzegovina-Neretva	MOSTAR, Elektrotehnička (BOSNIAK)	31	1997-09-30	2015-10-22	18.0589	Mostar	U	Canton Herzegovina-Neretva	H	Fed	31				187
Canton Herzegovina-Neretva	MOSTAR, Elektrotehnička (BOSNIAK)	32	1997-08-06	2015-10-22	18.2094	Mostar	U	Canton Herzegovina-Neretva	H	Fed	32				186.1
Canton Herzegovina-Neretva	MOSTAR, Elektrotehnička (BOSNIAK)	33	1997-08-14	2015-10-22	18.1875	Mostar	U	Canton Herzegovina-Neretva	H	Fed	33				180.9
Canton Herzegovina-Neretva	MOSTAR, Elektrotehnička (BOSNIAK)	34	1998-04-18	2015-10-22	17.5113	Mostar	U	Canton Herzegovina-Neretva	H	Fed	34				195.9
Canton Herzegovina-Neretva	MOSTAR, Elektrotehnička (BOSNIAK)	35	1997-04-21	2015-10-22	18.5024	Vrapčiči	R	Canton Herzegovina-Neretva	H	Fed	35				178.5
Canton Herzegovina-Neretva	MOSTAR, Elektrotehnička (BOSNIAK)	36	1998-03-13	2015-10-22	17.6099	Mostar	U	Canton Herzegovina-Neretva	H	Fed	36				184.1
Canton Herzegovina-Neretva	MOSTAR, Elektrotehnička (BOSNIAK)	37	1997-06-04	2015-10-22	18.3819	Stolac	R	Canton Herzegovina-Neretva	H	Fed	37				172
Canton Herzegovina-Neretva	MOSTAR, Elektrotehnička (BOSNIAK)	38	1997-11-03	2015-10-22	17.9658	Mostar	U	Canton Herzegovina-Neretva	H	Fed	38		1	1	175.4
Canton Herzegovina-Neretva	MOSTAR, Elektrotehnička (BOSNIAK)	39	1997-12-23	2015-10-22	17.8289	Mostar	U	Canton Herzegovina-Neretva	H	Fed	39	1		1	182.5
Canton Herzegovina-Neretva	MOSTAR, Elektrotehnička (BOSNIAK)	40	1997-10-05	2015-10-22	18.0452	Mostar	U	Canton Herzegovina-Neretva	H	Fed	40	1		1	200.6
Canton Herzegovina-Neretva	MOSTAR, Elektrotehnička (BOSNIAK)	41	1997-08-02	2015-10-22	18.2204	Mostar	U	Canton Herzegovina-Neretva	H	Fed	41				175.5
Canton Herzegovina-Neretva	MOSTAR, Elektrotehnička (BOSNIAK)	42	1998-02-08	2015-10-22	17.7002	Stolac	R	Canton Herzegovina-Neretva	H	Fed	42		1	1	178.4
Canton Herzegovina-Neretva	MOSTAR, Elektrotehnička (BOSNIAK)	43	1997-11-14	2015-10-22	17.9357	Salakovac	R	Canton Herzegovina-Neretva	H	Fed	43	1	1	2	180.3
Canton Herzegovina-Neretva	MOSTAR, Elektrotehnička (BOSNIAK)	44	1998-07-05	2015-10-22	17.2977	Mostar	U	Canton Herzegovina-Neretva	H	Fed	44	1	1	2	177.6
Canton Herzegovina-Neretva	MOSTAR, Elektrotehnička (BOSNIAK)	45	1998-04-16	2015-10-22	17.5168	Mostar	U	Canton Herzegovina-Neretva	H	Fed	45		1	1	178.6
Canton Herzegovina-Neretva	MOSTAR, Elektrotehnička (BOSNIAK)	46	1998-03-13	2015-10-22	17.6099	Vrapčiči	R	Canton Herzegovina-Neretva	H	Fed	46				188.9
Canton Herzegovina-Neretva	MOSTAR, Elektrotehnička (BOSNIAK)	47	1997-06-13	2015-10-22	18.3573	Vrapčiči	R	Canton Herzegovina-Neretva	H	Fed	47	1		1	180
Canton Herzegovina-Neretva	MOSTAR, Elektrotehnička (BOSNIAK)	48	1997-09-20	2015-10-22	18.0862	Mostar	U	Canton Herzegovina-Neretva	H	Fed	48	1	1	2	167.6
Canton Herzegovina-Neretva	MOSTAR, Elektrotehnička (BOSNIAK)	49	1997-08-15	2015-10-22	18.1848	Šehovina	R	Region Trebinje	H	RS	49	1		1	168.8
Canton Herzegovina-Neretva	MOSTAR, Elektrotehnička (BOSNIAK)	50	1997-06-26	2015-10-22	18.3217	Mostar	U	Canton Herzegovina-Neretva	H	Fed	50				184.5
Canton Herzegovina-Neretva	MOSTAR, Elektrotehnička (BOSNIAK)	51	1997-12-26	2015-10-22	17.8207	Bobanovo	R	Canton Herzegovina-Neretva	H	Fed	51	1		1	187.8
Canton Herzegovina-Neretva	MOSTAR, Elektrotehnička (BOSNIAK)	52	1997-09-28	2015-10-22	18.0643	Vrapčiči	R	Canton Herzegovina-Neretva	H	Fed	52		1	1	178.6
Canton Herzegovina-Neretva	MOSTAR, Elektrotehnička (BOSNIAK)	53	1997-11-01	2015-10-22	17.9713	Mostar	U	Canton Herzegovina-Neretva	H	Fed	53	1		1	176.1
Canton Herzegovina-Neretva	MOSTAR, Elektrotehnička (BOSNIAK)	54	1997-10-10	2015-10-22	18.0315	Mostar	U	Canton Herzegovina-Neretva	H	Fed	54	1	1	2	194.2
Canton Herzegovina-Neretva	MOSTAR, Elektrotehnička (BOSNIAK)	55	1997-08-30	2015-10-22	18.1437	Mostar	U	Canton Herzegovina-Neretva	H	Fed	55				182.4
Canton Herzegovina-Neretva	MOSTAR, Elektrotehnička (BOSNIAK)	56	1997-05-14	2015-10-22	18.4394	Vrapčiči	R	Canton Herzegovina-Neretva	H	Fed	56				192.4
Canton Herzegovina-Neretva	MOSTAR, Elektrotehnička (BOSNIAK)	57	1997-12-08	2015-10-22	17.87	Mostar	U	Canton Herzegovina-Neretva	H	Fed	57		1	1	191.1
Canton Herzegovina-Neretva	MOSTAR, Gradevinska J. Dalmatinca (CROATIAN)	1	1998-01-02	2015-10-22	17.8015	Mostar	U	Canton Herzegovina-Neretva	H	Fed	1	1	1	2	182
Canton Herzegovina-Neretva	MOSTAR, Gradevinska J. Dalmatinca (CROATIAN)	2	1997-10-23	2015-10-22	17.9959	Medžugorje	R	Canton Herzegovina-Neretva	H	Fed	2	1	1	2	184.7
Canton Herzegovina-Neretva	MOSTAR, Gradevinska J. Dalmatinca (CROATIAN)	3	1998-01-16	2015-10-22	17.7632	Mostar	U	Canton Herzegovina-Neretva	H	Fed	3	1	1	2	188.2
Canton Herzegovina-Neretva	MOSTAR, Gradevinska J. Dalmatinca (CROATIAN)	4	1997-12-25	2015-10-22	17.8234	Mostar	U	Canton Herzegovina-Neretva	H	Fed	4	1	1	2	190.8
Canton Herzegovina-Neretva	MOSTAR, Gradevinska J. Dalmatinca (CROATIAN)	5	1997-11-26	2015-10-22	17.9028	Čapljina	R	Canton Herzegovina-Neretva	H	Fed	5	1		1	189.5
Canton Herzegovina-Neretva	MOSTAR, Gradevinska J. Dalmatinca (CROATIAN)	6	1997-12-15	2015-10-22	17.8508	Mostar	U	Canton Herzegovina-Neretva	H	Fed	6	1		1	187.7
Canton Herzegovina-Neretva	MOSTAR, Gradevinska J. Dalmatinca (CROATIAN)	7	1997-10-16	2015-10-22	18.0151	Široki Brijeg	R	Canton Herzegovina-Neretva	H	Fed	7	1	1	2	191
Canton Herzegovina-Neretva	MOSTAR, Gradevinska J. Dalmatinca (CROATIAN)	8	1997-06-16	2015-10-22	18.3491	Mostar	U	Canton Herzegovina-Neretva	H	Fed	8				178.9
Canton Herzegovina-Neretva	MOSTAR, Gradevinska J. Dalmatinca (CROATIAN)	9	1998-01-08	2015-10-22	17.7851	Mostar	U	Canton Herzegovina-Neretva	H	Fed	9				188
Canton Herzegovina-Neretva	MOSTAR, Gradevinska J. Dalmatinca (CROATIAN)	10	1998-03-27	2015-10-22	17.5715	Mostar	U	Canton Herzegovina-Neretva	H	Fed	10		1	1	186.3
Canton Herzegovina-Neretva	MOSTAR, Gradevinska J. Dalmatinca (CROATIAN)	11	1997-08-31	2015-10-22	18.141	Mostar	U	Canton Herzegovina-Neretva	H	Fed	11		1	1	188.1
Canton Herzegovina-Neretva	MOSTAR, Gradevinska J. Dalmatinca (CROATIAN)	12	1997-08-13	2015-10-22	18.1903	Mostar	U	Canton Herzegovina-Neretva	H	Fed	12				191.7
Canton Herzegovina-Neretva	MOSTAR, Gradevinska J. Dalmatinca (CROATIAN)	13	1997-09-13	2015-10-22	18.1054	Mostar	U	Canton Herzegovina-Neretva	H	Fed	13	1		1	186.9
Canton Herzegovina-Neretva	MOSTAR, Gradevinska J. Dalmatinca (CROATIAN)	14	1997-03-27	2015-10-22	18.5708	Mostar	U	Canton Herzegovina-Neretva	H	Fed	14				185.3
Canton Herzegovina-Neretva	MOSTAR, Gradevinska J. Dalmatinca (CROATIAN)	15	1997-05-31	2015-10-22	18.3929	Bobarovo	R	Canton Herzegovina-Neretva	H	Fed	15				181
Canton Herzegovina-Neretva	MOSTAR, Gradevinska J. Dalmatinca (CROATIAN)	16	1997-10-04	2015-10-22	18.0479	Mostar	U	Canton Herzegovina-Neretva	H	Fed	16				186.5
Canton Herzegovina-Neretva	MOSTAR, Gradevinska J. Dalmatinca (CROATIAN)	17	1997-04-30	2015-10-22	18.4778	Mostar	U	Canton Herzegovina-Neretva	H	Fed	17				200.4
Canton Herzegovina-Neretva	MOSTAR, Medicinska (BOSNIAK)	1	1997-09-20	2015-10-22	18.0862	Mostar	U	Canton Herzegovina-Neretva	H	Fed	1				188.9
Canton Herzegovina-Neretva	MOSTAR, Medicinska (BOSNIAK)	2	1997-02-26	2015-10-22	18.6502	Potoci	R	Canton Herzegovina-Neretva	H	Fed	2		1	1	197
Canton Herzegovina-Neretva	MOSTAR, Medicinska (BOSNIAK)	3	1998-03-10	2015-10-22	17.6181	Mostar	U	Canton Herzegovina-Neretva	H	Fed	3		1	1	175.6
Canton Herzegovina-Neretva	MOSTAR, Medicinska (BOSNIAK)	4	1997-09-11	2015-10-22	18.1109	Mostar	U	Canton Herzegovina-Neretva	H	Fed	4				182.6
Canton Herzegovina-Neretva	MOSTAR, Medicinska (BOSNIAK)	5	1998-03-02	2015-10-22	17.64	Mostar	U	Canton Herzegovina-Neretva	H	Fed	5				184.4
Canton Herzegovina-Neretva	MOSTAR, Medicinska (BOSNIAK)	6	1997-07-03	2015-10-22	18.3025	Mostar	U	Canton Herzegovina-Neretva	H	Fed	6	1		1	174.3
Canton Herzegovina-Neretva	MOSTAR, Medicinska (BOSNIAK)	7	1997-08-18	2015-10-22	18.1766	Mostar	U	Canton Herzegovina-Neretva	H	Fed	7	1		1	190.5
Canton Herzegovina-Neretva	MOSTAR, Medicinska (BOSNIAK)	8	1997-04-29	2015-10-22	18.4805	Mostar	U	Canton Herzegovina-Neretva	H	Fed	8		1	1	162.5
Canton Herzegovina-Neretva	MOSTAR, Medicinska (BOSNIAK)	9	1997-07-03	2015-10-22	18.3025	Mostar	U	Canton Herzegovina-Neretva	H	Fed	9	1	1	2	170.9
Canton Herzegovina-Neretva	MOSTAR, Medicinska (BOSNIAK)	10	1997-05-13	2015-10-22	18.4422	Mostar	U	Canton Herzegovina-Neretva	H	Fed	10				179.4
Canton Herzegovina-Neretva	MOSTAR, Medicinska (BOSNIAK)	11	1998-01-04	2015-10-22	17.796	Mostar	U	Canton Herzegovina-Neretva	H	Fed	11	1	1	2	183.2
Canton Herzegovina-Neretva	MOSTAR, Medicinska (BOSNIAK)	12	1997-09-16	2015-10-22	18.0972	Mostar	U	Canton Herzegovina-Neretva	H	Fed	12				182
Canton Herzegovina-Neretva	MOSTAR, Medicinska (BOSNIAK)	13	1998-04-04	2015-10-22	17.5496	Mostar	U	Canton Herzegovina-Neretva	H	Fed	13				180.5
Canton Herzegovina-Neretva	MOSTAR, Medicinska (BOSNIAK)	14	1997-09-27	2015-10-22	18.0671	Mostar	U	Canton Herzegovina-Neretva	H	Fed	14	1	1	2	183
Canton Herzegovina-Neretva	MOSTAR, Medicinska (BOSNIAK)	15	1997-11-11	2015-10-22	17.9439	Mostar	U	Canton Herzegovina-Neretva	H	Fed	15	1		1	180
Canton Herzegovina-Neretva	MOSTAR, Medicinska (BOSNIAK)	16	1997-09-10	2015-10-22	18.1136	Mostar	U	Canton Herzegovina-Neretva	H	Fed	16				182.4
Canton Herzegovina-Neretva	MOSTAR, Medicinska (BOSNIAK)	17	1998-02-16	2015-10-22	17.6783	Mostar	U	Canton Herzegovina-Neretva	H	Fed	17				183.4
Canton Herzegovina-Neretva	MOSTAR, Medicinska (BOSNIAK)	18	1998-02-10	2015-10-22	17.6947	Mostar	U	Canton Herzegovina-Neretva	H	Fed	18	1	1	2	189.6
Canton Herzegovina-Neretva	MOSTAR, Medicinska (BOSNIAK)	19	1998-03-21	2015-10-22	17.588	Mostar	U	Canton Herzegovina-Neretva	H	Fed	19	1	1	2	173.9
Canton Herzegovina-Neretva	MOSTAR, Medicinska (BOSNIAK)	20	1998-03-04	2015-10-22	17.6345	Mostar	U	Canton Herzegovina-Neretva	H	Fed	20	1	1	2	176.5
Canton Herzegovina-Neretva	MOSTAR, Medicinska (BOSNIAK)	21	1998-02-28	2015-10-22	17.6454	Mostar	U	Canton Herzegovina-Neretva	H	Fed	21				170.4
Canton Herzegovina-Neretva	MOSTAR, Medicinska (BOSNIAK)	22	1998-03-06	2015-10-22	17.629	Mostar	U	Canton Herzegovina-Neretva	H	Fed	22	1	1	2	185.5
Canton Herzegovina-Neretva	MOSTAR, Medicinska (BOSNIAK)	23	1998-04-02	2015-10-22	17.5551	Mostar	U	Canton Herzegovina-Neretva	H	Fed	23	1	1	2	180.5
Canton Herzegovina-Neretva	MOSTAR, Medicinska (BOSNIAK)	24	1998-08-27	2015-10-22	17.1526	Mostar	U	Canton Herzegovina-Neretva	H	Fed	24	1	1	2	189.2
Canton Herzegovina-Neretva	MOSTAR, Medicinska (BOSNIAK)	25	1997-04-22	2015-10-22	18.4997	Mostar	U	Canton Herzegovina-Neretva	H	Fed	25	1	1	2	176.4
Canton Herzegovina-Neretva	MOSTAR, Prometna (CROATIAN)	1	1997-09-12	2015-10-22	18.1081	Mostar	U	Canton Herzegovina-Neretva	H	Fed	1				177.5
Canton Herzegovina-Neretva	MOSTAR, Prometna (CROATIAN)	2	1997-09-18	2015-10-22	18.0917	Mostar	U	Canton Herzegovina-Neretva	H	Fed	2				192.5
Canton Herzegovina-Neretva	MOSTAR, Prometna (CROATIAN)	3	1997-06-30	2015-10-22	18.3107	Mostar	U	Canton Herzegovina-Neretva	H	Fed	3				181.4
Canton Herzegovina-Neretva	MOSTAR, Prometna (CROATIAN)	4	1998-01-09	2015-10-22	17.7823	Mostar	U	Canton Herzegovina-Neretva	H	Fed	4				185.7
Canton Herzegovina-Neretva	MOSTAR, Prometna (CROATIAN)	5	1997-06-16	2015-10-22	18.3491	Čapljina	R	Canton Herzegovina-Neretva	H	Fed	5				181.3
Canton Herzegovina-Neretva	MOSTAR, Prometna (CROATIAN)	6	1997-09-23	2015-10-22	18.078	Mostar	U	Canton Herzegovina-Neretva	H	Fed	6				187.2
Canton Herzegovina-Neretva	MOSTAR, Prometna (CROATIAN)	7	1997-03-18	2015-10-22	18.5955	Mostar	U	Canton Herzegovina-Neretva	H	Fed	7				180.6
Canton Herzegovina-Neretva	MOSTAR, Prometna (CROATIAN)	8	1997-02-07	2015-10-22	18.7023	Čapljina	R	Canton Herzegovina-Neretva	H	Fed	8				178.7
Canton Herzegovina-Neretva	MOSTAR, Prometna (CROATIAN)	9	1997-05-21	2015-10-22	18.4203	Mostar	U	Canton Herzegovina-Neretva	H	Fed	9				181
Canton Herzegovina-Neretva	MOSTAR, Prometna (CROATIAN)	10	1996-02-24	2015-10-22	19.6578	Čapljina	R	Canton Herzegovina-Neretva	H	Fed	10				192.6
Canton Herzegovina-Neretva	MOSTAR, Prometna (CROATIAN)	11	1997-03-20	2015-10-22	18.59	Mostar	U	Canton Herzegovina-Neretva	H	Fed	11				184.9
Canton Herzegovina-Neretva	MOSTAR, Prometna (CROATIAN)	12	1997-08-12	2015-10-22	18.193	Mostar	U	Canton Herzegovina-Neretva	H	Fed	12				187.9
Canton Herzegovina-Neretva	MOSTAR, Prometna (CROATIAN)	13	1998-01-07	2015-10-22	17.7878	Mostar	U	Canton Herzegovina-Neretva	H	Fed	13				186.5
Canton Herzegovina-Neretva	MOSTAR, Prometna (CROATIAN)	14	1997-11-02	2015-10-22	17.9685	Mostar	U	Canton Herzegovina-Neretva	H	Fed	14				184.5
Canton Herzegovina-Neretva	MOSTAR, Prometna (CROATIAN)	15	1996-11-06	2015-10-22	18.9569	Čapljina	R	Canton Herzegovina-Neretva	H	Fed	15				176.7
Canton Herzegovina-Neretva	MOSTAR, Prometna (CROATIAN)	16	1998-05-05	2015-10-22	17.4648	Čapljina	R	Canton Herzegovina-Neretva	H	Fed	16				183.4
Canton Herzegovina-Neretva	MOSTAR, Prometna (CROATIAN)	18	1998-02-13	2015-10-22	17.6865	Mostar	U	Canton Herzegovina-Neretva	H	Fed	18				177.7
Canton Herzegovina-Neretva	MOSTAR, Prometna (CROATIAN)	19	1997-05-04	2015-10-22	18.4668	Čapljina	R	Canton Herzegovina-Neretva	H	Fed	19				187.3
Canton Herzegovina-Neretva	MOSTAR, Prometna (CROATIAN)	20	1998-02-19	2015-10-22	17.6701	Ortiješ	R	Canton Herzegovina-Neretva	H	Fed	20				178.8
Canton Herzegovina-Neretva	MOSTAR, Prometna (CROATIAN)	21	1997-10-14	2015-10-22	18.0205	Mostar	U	Canton Herzegovina-Neretva	H	Fed	21				181.6
Canton Herzegovina-Neretva	MOSTAR, Prometna (CROATIAN)	22	1997-12-12	2015-10-22	17.859	Mostar	U	Canton Herzegovina-Neretva	H	Fed	22				176.9
Canton Herzegovina-Neretva	MOSTAR, Prometna (CROATIAN)	24	1997-10-25	2015-10-22	17.9904	Mostar	U	Canton Herzegovina-Neretva	H	Fed	24				193.4
Canton Herzegovina-Neretva	MOSTAR, Prometna (CROATIAN)	25	1997-03-07	2015-10-22	18.6256	Čitljuk	R	Canton Herzegovina-Neretva	H	Fed	25				176.2
Canton Herzegovina-Neretva	MOSTAR, Prometna (CROATIAN)	26	1997-06-13	2015-10-22	18.3573	Čapljina	R	Canton Herzegovina-Neretva	H	Fed	26				183.5
Canton Herzegovina-Neretva	MOSTAR, Prometna (CROATIAN)	27	1997-05-09	2015-10-22	18.4531	Čapljina	R	Canton Herzegovina-Neretva	H	Fed	27				183.7
Canton Herzegovina-Neretva	MOSTAR, Prometna (CROATIAN)	28	1997-07-05	2015-10-22	18.2971	Mostar	U	Canton Herzegovina-Neretva	H	Fed	28				171.4
Canton Herzegovina-Neretva	MOSTAR, Prometna (CROATIAN)	29	1997-06-06	2015-10-22	18.3765	Bijelo Polje	R	Canton Herzegovina-Neretva	H	Fed	29				183.3
Canton Herzegovina-Neretva	MOSTAR, Prometna (CROATIAN)	30	1997-12-22	2015-10-22	17.8316	Mostar	U	Canton Herzegovina-Neretva	H	Fed	30				170.6
Canton Herzegovina-Neretva	MOSTAR, Prometna (CROATIAN)	31	1997-06-12	2015-10-22	18.36	Mostar	U	Canton Herzegovina-Neretva	H	Fed	31				194.9
Canton Herzegovina-Neretva	MOSTAR, Prometna (CROATIAN)	32	1998-02-02	2015-10-22	17.7166	Mostar	U	Canton Herzegovina-Neretva	H	Fed	32				173.5
Canton Herzegovina-Neretva	MOSTAR, Prometna (CROATIAN)	33	1997-10-01	2015-10-22	18.0561	Ortiješ	R	Canton Herzegovina-Neretva	H	Fed	33				169.1
Canton Herzegovina-Neretva	MOSTAR, Prometna (CROATIAN)	34	1997-09-05	2015-10-22	18.1273	Mostar	U	Canton Herzegovina-Neretva	H	Fed	34				176.3
Canton Herzegovina-Neretva	MOSTAR, Prometna (CROATIAN)	35	1997-10-09	2015-10-22	18.0342	Polog	R	Canton Herzegovina-Neretva	H	Fed	35				176.6
Canton Herzegovina-Neretva	MOSTAR, Strojarska (CROATIAN)	1	1997-08-07	2015-10-22	18.2067	Mostar	U	Canton Herzegovina-Neretva	H	Fed	1				174.2
Canton Herzegovina-Neretva	MOSTAR, Strojarska (CROATIAN)	2	1997-11-21	2015-10-22	17.9165	Mostar	U	Canton Herzegovina-Neretva	H	Fed	2	1		1	186.4
Canton Herzegovina-Neretva	MOSTAR, Strojarska (CROATIAN)	3	1997-11-12	2015-10-22	17.9411	Mostar	U	Canton Herzegovina-Neretva	H	Fed	3				187.2
Canton Herzegovina-Neretva	MOSTAR, Strojarska (CROATIAN)	4	1998-03-12	2015-10-22	17.6126	Mostar	U	Canton Herzegovina-Neretva	H	Fed	4				185.8
Canton Herzegovina-Neretva	MOSTAR, Strojarska (CROATIAN)	5	1997-04-11	2015-10-22	18.5298	Mostar	U	Canton Herzegovina-Neretva	H	Fed	5				183.5
Canton Herzegovina-Neretva	MOSTAR, Strojarska (CROATIAN)	6	1997-11-02	2015-10-22	17.9685	Mostar	U	Canton Herzegovina-Neretva	H	Fed	6				184.7
Canton Herzegovina-Neretva	MOSTAR, Strojarska (CROATIAN)	7	1997-09-17	2015-10-22	18.0945	Mostar	U	Canton Herzegovina-Neretva	H	Fed	7				183.1
Canton Herzegovina-Neretva	MOSTAR, Strojarska (CROATIAN)	8	1998-02-06	2015-10-22	17.7057	Žitomišlici	R	Canton Herzegovina-Neretva	H	Fed	8				181.4
Canton Herzegovina-Neretva	MOSTAR, Strojarska (CROATIAN)	9	1998-02-26	2015-10-22	17.6509	Buna	R	Canton Herzegovina-Neretva	H	Fed	9				169.7
Canton Herzegovina-Neretva	MOSTAR, Strojarska (CROATIAN)	10	1997-09-15	2015-10-22	18.0999	Mostar	U	Canton Herzegovina-Neretva	H	Fed	10				176.1
Canton Herzegovina-Neretva	MOSTAR, Strojarska (CROATIAN)	11	1997-07-07	2015-10-22	18.2916	Mostar	U	Canton Herzegovina-Neretva	H	Fed	11	1	1	2	168.2
Canton Herzegovina-Neretva	MOSTAR, Strojarska (CROATIAN)	12	1997-10-18	2015-10-22	18.0096	Mostar	U	Canton Herzegovina-Neretva	H	Fed	12		1	1	179.1
Canton Herzegovina-Neretva	MOSTAR, Strojarska (CROATIAN)	13	1997-05-22	2015-10-22	18.4175	Medžugorje	R	Canton Herzegovina-Neretva	H	Fed	13	1	1	2	185.5
Canton Herzegovina-Neretva	MOSTAR, Strojarska (CROATIAN)	14	1998-01-17	2015-10-22	17.7604	Čapljina	R	Canton Herzegovina-Neretva	H	Fed	14		1	1	184.2
Canton Herzegovina-Neretva	MOSTAR, Strojarska (CROATIAN)	15	1997-12-17	2015-10-22	17.8453	Rodoč	R	Canton Herzegovina-Neretva	H	Fed	15				185
Canton Herzegovina-Neretva	MOSTAR, Strojarska (CROATIAN)	16	1997-05-01	2015-10-22	18.475	Čapljina	R	Canton Herzegovina-Neretva	H	Fed	16				180.1
Canton Herzegovina-Neretva	MOSTAR, Strojarska (CROATIAN)	17	1997-11-20	2015-10-22	17.9192	Mostar	U	Canton Herzegovina-Neretva	H	Fed	17				180.1
Canton Herzegovina-Neretva	MOSTAR, Strojarska (CROATIAN)	18	1998-01-08	2015-10-22	17.7851	Mostar	U	Canton Herzegovina-Neretva	H	Fed	18				175.2
Canton Herzegovina-Neretva	MOSTAR, Strojarska (CROATIAN)	19	1997-12-24	2015-10-22	17.8261	Mostar	U	Canton Herzegovina-Neretva	H	Fed	19		1	1	175
Canton Herzegovina-Neretva	MOSTAR, Strojarska (CROATIAN)	20	1997-04-02	2015-10-22	18.5544	Mostar	U	Canton Herzegovina-Neretva	H	Fed	20		1	1	187.4
Canton Herzegovina-Neretva	MOSTAR, Strojarska (CROATIAN)	21	1998-01-05	2015-10-22	17.7933	Čitljuk	R	Canton Herzegovina-Neretva	H	Fed	21		1	1	184.3
Canton Herzegovina-Neretva	MOSTAR, Strojarska (CROATIAN)	22	1997-05-20	2015-10-22	18.423	Mostar	U	Canton Herzegovina-Neretva	H	Fed	22				181.6
Canton Herzegovina-Neretva	MOSTAR, Strojarska (CROATIAN)	23	1998-02-17	2015-10-22	17.6756	Mostar	U	Canton Herzegovina-Neretva	H	Fed	23	1		1	182
Canton Herzegovina-Neretva	MOSTAR, Strojarska (CROATIAN)	24	1998-02-25	2015-10-22	17.6537	Mostar	U	Canton Herzegovina-Neretva	H	Fed	24	1		1	178.6
Canton Herzegovina-Neretva	MOSTAR, Strojarska (CROATIAN)	25	1997-05-20	2015-10-22	18.423	Mostar	U	Canton Herzegovina-Neretva	H	Fed	25				184.5
Canton Herzegovina-Neretva	MOSTAR, Strojarska (CROATIAN)	26	1997-08-21	2015-10-22	18.1684	Mostar	U	Canton Herzegovina-Neretva	H	Fed	26				184.1
Canton Herzegovina-Neretva	MOSTAR, Strojarska (CROATIAN)	27	1997-04-08	2015-10-22	18.538	Čitljuk	R	Canton Herzegovina-Neretva	H	Fed	27	1		1	185.1
Canton Herzegovina-Neretva	MOSTAR, Strojarska (CROATIAN)	28	1997-03-01	2015-10-22	18.642	Čitljuk	R	Canton Herzegovina-Neretva	H	Fed	28				180.4
Canton Herzegovina-Neretva	MOSTAR, Strojarska (CROATIAN)	29	1996-03-20	2015-10-22	19.5893	Mostar	U	Canton Herzegovina-Neretva	H	Fed	29				183.8
Canton Herzegovina-Neretva	MOSTAR, Strojarska (CROATIAN)	30	1997-11-13	2015-10-22	17.9384	Jasenica	R	Canton Herzegovina-Neretva	H	Fed	30				181.6
Canton Herzegovina-Neretva	MOSTAR, Turističko-ugostiteljska (CROATIAN)	1	1998-04-14	2015-10-23	17.525	Mostar	U	Canton Herzegovina-Neretva	H	Fed	1	1		1	183.6
Canton Herzegovina-Neretva	MOSTAR, Turističko-ugostiteljska (CROATIAN)	2	1997-02-18	2015-10-23	18.6749	Mostar	U	Canton Herzegovina-Neretva	H	Fed	2				187.7
Canton Herzegovina-Neretva	MOSTAR, Turističko-ugostiteljska (CROATIAN)	3	1997-07-23	2015-10-23	18.2505	Mostar	U	Canton Herzegovina-Neretva	H	Fed	3	1	1	2	184.1
Canton Herzegovina-Neretva	MOSTAR, Turističko-ugostiteljska (CROATIAN)	4	1997-08-04	2015-10-23	18.2177	Mostar	U	Canton Herzegovina-Neretva	H	Fed	4				175.2
Canton Herzegovina-Neretva	MOSTAR, Turističko-ugostiteljska (CROATIAN)	5	1997-08-25	2015-10-23	18.1602	Mostar	U	Canton Herzegovina-Neretva	H	Fed	5		1	1	164.9
Canton Herzegovina-Neretva	MOSTAR, Turističko-ugostiteljska (CROATIAN)	6	1998-03-19	2015-10-23	17.5962	Mostar	U	Canton Herzegovina-Neretva	H	Fed	6	1		1	178.9
Canton Herzegovina-Neretva	MOSTAR, Turističko-ugostiteljska (CROATIAN)	7	1997-11-03	2015-10-23	17.9685	Mostar	U	Canton Herzegovina-Neretva	H	Fed	7				183.9
Canton Herzegovina-Neretva	MOSTAR, Turističko-ugostiteljska (CROATIAN)	8	1998-02-01	2015-10-23	17.7221	Mostar	U	Canton Herzegovina-Neretva	H	Fed	8				189.3
Canton Herzegovina-Neretva	MOSTAR, Turističko-ugostiteljska (CROATIAN)	9	1997-06-22	2015-10-23	18.3354	Mostar	U	Canton Herzegovina-Neretva	H	Fed	9		1	1	196.2
Canton Herzegovina-Neretva	MOSTAR, Turističko-ugostiteljska (CROATIAN)	10	1997-11-23	2015-10-23	17.9138	Mostar	U	Canton Herzegovina-Neretva	H	Fed	10		1	1	182.2
Canton Herzegovina-Neretva	MOSTAR, Turističko-ugostiteljska (CROATIAN)	11	1997-03-25	2015-10-23	18.5791	Mostar	U	Canton Herzegovina-Neretva	H	Fed	11		1	1	182.2
Canton Herzegovina-Neretva	STOLAC, Srednja (Ekonomska)	31	1996-10-29	2015-11-05	19.0171	Borojevići	R	Canton Herzegovina-Neretva	H	Fed	31				186.1
Canton Herzegovina-Neretva	STOLAC, Srednja (Ekonomska)	32	1998-03-17	2015-11-05	17.6372	Stolac	R	Canton Herzegovina-Neretva	H	Fed	32				180.4
Canton Herzegovina-Neretva	STOLAC, Srednja (Ekonomska)	33	1997-10-22	2015-11-05	18.037	Poprati	R	Canton Herzegovina-Neretva	H	Fed	33				183.3
Canton Herzegovina-Neretva	STOLAC, Srednja (Ekonomska)	34	1997-12-20	2015-11-05	17.8754	Gorica	R	Canton Herzegovina-Neretva	H	Fed	34				187.7
Canton Herzegovina-Neretva	STOLAC, Srednja (Ekonomska)	35	1997-07-19	2015-11-05	18.2971	Poprati	R	Canton Herzegovina-Neretva	H	Fed	35				185.9
Canton Herzegovina-Neretva	STOLAC, Srednja (Ekonomska)	36	1997-06-18	2015-11-05	18.3819	Crnići	R	Canton Herzegovina-Neretva	H	Fed	36				175.5
Canton Herzegovina-Neretva	STOLAC, Srednja (Ekonomska)	37	1997-06-10	2015-11-05	18.4038	Gorica	R	Canton Herzegovina-Neretva	H	Fed	37				195.6
Canton Herzegovina-Neretva	STOLAC, Srednja (Ekonomska)	38	1995-06-13	2015-11-05	20.397	Stolac	R	Canton Herzegovina-Neretva	H	Fed	38				178
Canton Herzegovina-Neretva	STOLAC, Srednja (Gimnazija)	1	1997-05-02	2015-11-05	18.5106	Stolac	R	Canton Herzegovina-Neretva	H	Fed	1		1	1	189.1
Canton Herzegovina-Neretva	STOLAC, Srednja (Gimnazija)	2	1997-05-14	2015-11-05	18.4778	Pješivac	R	Canton Herzegovina-Neretva	H	Fed	2				184
Canton Herzegovina-Neretva	STOLAC, Srednja (Gimnazija)	3	1997-10-12	2015-11-05	18.0643	Stolac	R	Canton Herzegovina-Neretva	H	Fed	3	1	1	2	190.5
Canton Herzegovina-Neretva	STOLAC, Srednja (Gimnazija)	4	1997-11-27	2015-11-05	17.9384	Ratimlja	R	Canton Herzegovina-Neretva	H	Fed	4				179.2
Canton Herzegovina-Neretva	STOLAC, Srednja (Gimnazija)	5	1997-08-25	2015-11-05	18.1958	Bobanovo	R	Canton Herzegovina-Neretva	H	Fed	5				186.2
Canton Herzegovina-Neretva	STOLAC, Srednja (Gimnazija)	6	1998-01-14	2015-11-05	17.807	Aladinići	R	Canton Herzegovina-Neretva	H	Fed	6	1	1	2	172
Canton Herzegovina-Neretva	STOLAC, Srednja (Gimnazija)	7	1997-09-26	2015-11-05	18.1081	Crnići	R	Canton Herzegovina-Neretva	H	Fed	7				190.7
Canton Herzegovina-Neretva	STOLAC, Srednja (Gimnazija)	8	1997-11-06	2015-11-05	17.9959	Crnići	R	Canton Herzegovina-Neretva	H	Fed	8				179.7
Canton Herzegovina-Neretva	STOLAC, Srednja (Gimnazija)	9	1997-08-29	2015-11-05	18.1848	Stolac	R	Canton Herzegovina-Neretva	H	Fed	9	1		1	172.1
Canton Herzegovina-Neretva	STOLAC, Srednja (Gimnazija)	10	1997-08-22	2015-11-05	18.204	Poprati	R	Canton Herzegovina-Neretva	H	Fed	10	1	1	2	179
Canton Herzegovina-Neretva	STOLAC, Srednja (Gimnazija)	11	22.1.1998.	2015-11-05	18.5	Stolac	R	Canton Herzegovina-Neretva	H	Fed	11		1	1	194.5
Canton Herzegovina-Neretva	STOLAC, Srednja (Strukovna)	12	1997-05-08	2015-11-05	18.4942	Bobanovo	R	Canton Herzegovina-Neretva	H	Fed	12				171.3
Canton Herzegovina-Neretva	STOLAC, Srednja (Strukovna)	13	1997-12-17	2015-11-05	17.8836	Stolac	R	Canton Herzegovina-Neretva	H	Fed	13				179.7
Canton Herzegovina-Neretva	STOLAC, Srednja (Strukovna)	14	1997-12-06	2015-11-05	17.9138	Stolac	R	Canton Herzegovina-Neretva	H	Fed	14				195
Canton Herzegovina-Neretva	STOLAC, Srednja (Strukovna)	15	1997-07-09	2015-11-05	18.3244	Stolac	R	Canton Herzegovina-Neretva	H	Fed	15				185.2
Canton Herzegovina-Neretva	STOLAC, Srednja (Strukovna)	16	1997-12-18	2015-11-05	17.8809	Stolac	R	Canton Herzegovina-Neretva	H	Fed	16				187.5
Canton Herzegovina-Neretva	STOLAC, Srednja (Strukovna)	17	1998-01-14	2015-11-05	17.807	Bobanovo	R	Canton Herzegovina-Neretva	H	Fed	17				192.8
Canton Herzegovina-Neretva	STOLAC, Srednja (Strukovna)	18	1997-06-07	2015-11-05	18.412	Hodovo	R	Canton Herzegovina-Neretva	H	Fed	18				193.3
Canton Herzegovina-Neretva	STOLAC, Srednja (Strukovna)	19	1998-01-06	2015-11-05	17.8289	Drenj	R	Canton Herzegovina-Neretva	H	Fed	19				178.3
Canton Herzegovina-Neretva	STOLAC, Srednja (Strukovna)	20	1997-06-23	2015-11-05	18.3682	Stolac	R	Canton Herzegovina-Neretva	H	Fed	20				179.4
Canton Herzegovina-Neretva	STOLAC, Srednja (Strukovna)	21	1997-10-16	2015-11-05	18.0534	Poprati	R	Canton Herzegovina-Neretva	H	Fed	21				185.5
Canton Herzegovina-Neretva	STOLAC, Srednja (Strukovna)	22	1997-10-15	2015-11-05	18.0561	Stolac	R	Canton Herzegovina-Neretva	H	Fed	22	1		1	185.8
Canton Herzegovina-Neretva	STOLAC, Srednja (Strukovna)	23	1997-09-20	2015-11-05	18.1246	Stolac	R	Canton Herzegovina-Neretva	H	Fed	23				184.4
Canton Herzegovina-Neretva	STOLAC, Srednja (Strukovna)	24	1997-09-22	2015-11-05	18.1191	Borojevići	R	Canton Herzegovina-Neretva	H	Fed	24				179
Canton Herzegovina-Neretva	STOLAC, Srednja (Strukovna)	25	1997-12-22	2015-11-05	17.87	Stolac	R	Canton Herzegovina-Neretva	H	Fed	25				172.9
Canton Herzegovina-Neretva	STOLAC, Srednja (Strukovna)	26	1997-07-12	2015-11-05	18.3162	Hodovo	R	Canton Herzegovina-Neretva	H	Fed	26				179.4
Canton Herzegovina-Neretva	STOLAC, Srednja (Strukovna)	27	1997-07-17	2015-11-05	18.3025	Bobanovo	R	Canton Herzegovina-Neretva	H	Fed	27		1	1	186.2
Canton Herzegovina-Neretva	STOLAC, Srednja (Strukovna)	28	1997-07-04	2015-11-05	18.3381	Bobanovo	R	Canton Herzegovina-Neretva	H	Fed	28				183.5
Canton Herzegovina-Neretva	STOLAC, Srednja (Strukovna)	29	1997-06-02	2015-11-05	18.4257	Hodovo	R	Canton Herzegovina-Neretva	H	Fed	29				181.9
Canton Herzegovina-Neretva	STOLAC, Srednja (Strukovna)	30	1997-08-07	2015-11-05	18.245	Dubrave	R	Canton Herzegovina-Neretva	H	Fed	30				180.9
Canton Sarajevo	SARAJEVO, Dizajnerska	1	1996-04-20	2015-04-28	19.0198	Sarajevo	U	Canton Sarajevo	B	Fed	1				178.8	93.3	52.1812	177.4	99.217
Canton Sarajevo	SARAJEVO, Dizajnerska	2	1996-11-28	2015-04-28	18.412	Sarajevo	U	Canton Sarajevo	B	Fed	2				185.7	94.7	50.9962	183.1	98.5999
Canton Sarajevo	SARAJEVO, Dizajnerska	3	1996-08-04	2015-04-28	18.7296	Sarajevo	U	Canton Sarajevo	B	Fed	3				192.2	99.2	51.6129	189.3	98.4912
Canton Sarajevo	SARAJEVO, Dizajnerska	4	1996-07-25	2015-04-28	18.757	Sarajevo	U	Canton Sarajevo	B	Fed	4				176.1	91.6	52.0159	171.9	97.615
Canton Sarajevo	SARAJEVO, Dizajnerska	5	1996-06-04	2015-04-28	18.8966	Sarajevo	U	Canton Sarajevo	B	Fed	5				185.9	96.4	51.8558	195.3	105.056
Canton Sarajevo	SARAJEVO, Dizajnerska	6	1996-10-03	2015-04-28	18.5654	Sarajevo	U	Canton Sarajevo	B	Fed	6				188.6	99.9	52.9692	190.7	101.113
Canton Sarajevo	SARAJEVO, Dizajnerska	7	1996-09-06	2015-04-28	18.6393	Sarajevo	U	Canton Sarajevo	B	Fed	7				177.5	92.8	52.2817	176.4	99.3803
Canton Sarajevo	SARAJEVO, Dizajnerska	8	1997-02-11	2015-04-28	18.2067	Sarajevo	U	Canton Sarajevo	B	Fed	8	1		1	184	96.5	52.4457	187.6	101.957
Canton Sarajevo	SARAJEVO, Dizajnerska	9	1997-01-26	2015-04-28	18.2505	Sarajevo	U	Canton Sarajevo	B	Fed	9				186.2	97.1	52.1482	179.4	96.348
Canton Sarajevo	SARAJEVO, Dizajnerska	10	1996-02-10	2015-04-28	19.2115	Sarajevo	U	Canton Sarajevo	B	Fed	10		1	1	178.3	94.4	52.9445	180.5	101.234
Canton Sarajevo	SARAJEVO, Dizajnerska	11	1995-02-03	2015-04-28	20.23	Sarajevo	U	Canton Sarajevo	B	Fed	11				178.9	97	54.2202	176.5	98.6585
Canton Sarajevo	SARAJEVO, Dizajnerska	12	1997-05-02	2015-04-28	17.9877	Sarajevo	U	Canton Sarajevo	B	Fed	12	1	1	2	184.5	96.6	52.3577	190.2	103.089
Canton Sarajevo	SARAJEVO, Dizajnerska	13	1997-02-04	2015-04-28	18.2259	Sarajevo	U	Canton Sarajevo	B	Fed	13				178.5	94.6	52.9972	182.6	102.297
Canton Sarajevo	SARAJEVO, Dizajnerska	14	1996-09-24	2015-04-28	18.59	Sarajevo	U	Canton Sarajevo	B	Fed	14	1	1	2	185.1	94.9	51.2696	180.1	97.2988
Canton Sarajevo	SARAJEVO, Dizajnerska	15	1996-05-13	2015-04-28	18.9569	Sarajevo	U	Canton Sarajevo	B	Fed	15				173.9	90.9	52.2714	172.7	99.3099
Canton Sarajevo	SARAJEVO, Druga gimnazija	1	1997-08-16	2015-10-21	18.1793	Sarajevo	U	Canton Sarajevo	B	Fed	1	1	1	2	188.5
Canton Sarajevo	SARAJEVO, Druga gimnazija	2	1997-08-19	2015-10-21	18.1711	Sarajevo	U	Canton Sarajevo	B	Fed	2	1	1	2	188.6
Canton Sarajevo	SARAJEVO, Druga gimnazija	3	1997-06-03	2015-10-21	18.3819	Sarajevo	U	Canton Sarajevo	B	Fed	3	1	1	2	174.5
Canton Sarajevo	SARAJEVO, Druga gimnazija	4	1997-05-01	2015-10-21	18.4723	Sarajevo	U	Canton Sarajevo	B	Fed	4	1		1	184.5
Canton Sarajevo	SARAJEVO, Druga gimnazija	5	1997-09-19	2015-10-21	18.0862	Vogošča	R	Canton Sarajevo	B	Fed	5	1	1	2	180.3
Canton Sarajevo	SARAJEVO, Druga gimnazija	6	1997-02-23	2015-10-21	18.6557	Sarajevo	U	Canton Sarajevo	B	Fed	6	1	1	2	194
Canton Sarajevo	SARAJEVO, Druga gimnazija	7	1997-08-05	2015-10-21	18.2094	Sarajevo	U	Canton Sarajevo	B	Fed	7	1	1	2	177.7
Canton Sarajevo	SARAJEVO, Druga gimnazija	8	1997-09-12	2015-10-21	18.1054	Sarajevo	U	Canton Sarajevo	B	Fed	8	1		1	182.5
Canton Sarajevo	SARAJEVO, Druga gimnazija	9	1997-07-16	2015-10-21	18.2642	Sarajevo	U	Canton Sarajevo	B	Fed	9	1	1	2	184.5
Canton Sarajevo	SARAJEVO, Druga gimnazija	10	1997-06-28	2015-10-21	18.3135	Sarajevo	U	Canton Sarajevo	B	Fed	10				185.6
Canton Sarajevo	SARAJEVO, Druga gimnazija	11	1997-03-18	2015-10-21	18.5927	Sarajevo	U	Canton Sarajevo	B	Fed	11		1	1	172.6
Canton Sarajevo	SARAJEVO, Druga gimnazija	12	1997-04-16	2015-10-21	18.5133	Sarajevo	U	Canton Sarajevo	B	Fed	12	1	1	2	183
Canton Sarajevo	SARAJEVO, Druga gimnazija	13	1997-07-24	2015-10-21	18.2423	Vogošča	R	Canton Sarajevo	B	Fed	13	1		1	182.2
Canton Sarajevo	SARAJEVO, Druga gimnazija	14	1997-10-12	2015-10-21	18.0233	Sarajevo	U	Canton Sarajevo	B	Fed	14	1	1	2	178
Canton Sarajevo	SARAJEVO, Druga gimnazija	15	1997-07-03	2015-10-21	18.2998	Sarajevo	U	Canton Sarajevo	B	Fed	15		1	1	185.1
Canton Sarajevo	SARAJEVO, Druga gimnazija	16	1997-09-20	2015-10-21	18.0835	Ilijaš	R	Canton Sarajevo	B	Fed	16				185
Canton Sarajevo	SARAJEVO, Druga gimnazija	17	1997-09-01	2015-10-21	18.1355	Sarajevo	U	Canton Sarajevo	B	Fed	17	1		1	190.1
Canton Sarajevo	SARAJEVO, Druga gimnazija	18	1997-08-07	2015-10-21	18.204	Sarajevo	U	Canton Sarajevo	B	Fed	18	1		1	188.1
Canton Sarajevo	SARAJEVO, Druga gimnazija	19	1997-11-20	2015-10-21	17.9165	Sarajevo	U	Canton Sarajevo	B	Fed	19				176.1
Canton Sarajevo	SARAJEVO, Druga gimnazija	20	1997-12-10	2015-10-21	17.8617	Sarajevo	U	Canton Sarajevo	B	Fed	20	1	1	2	183
Canton Sarajevo	SARAJEVO, Druga gimnazija	21	1998-03-27	2015-10-21	17.5688	Sarajevo	U	Canton Sarajevo	B	Fed	21	1	1	2	181.8
Canton Sarajevo	SARAJEVO, Druga gimnazija	22	1998-05-25	2015-10-21	17.4073	Sarajevo	U	Canton Sarajevo	B	Fed	22				193.5
Canton Sarajevo	SARAJEVO, Druga gimnazija	23	1998-01-07	2015-10-21	17.7851	Sarajevo	U	Canton Sarajevo	B	Fed	23		1	1	186.7
Canton Sarajevo	SARAJEVO, Druga gimnazija	24	1997-10-23	2015-10-21	17.9932	Sarajevo	U	Canton Sarajevo	B	Fed	24	1	1	2	189
Canton Sarajevo	SARAJEVO, Ekonomska	1	1998-05-02	2016-03-07	17.848	Ilidža	R	Canton Sarajevo	B	Fed	1				165.6
Canton Sarajevo	SARAJEVO, Ekonomska	2	1997-05-20	2016-03-07	18.7981	Ilidža	R	Canton Sarajevo	B	Fed	2	1		1	182.6
Canton Sarajevo	SARAJEVO, Ekonomska	3	1997-12-09	2016-03-07	18.2423	Ilidža	R	Canton Sarajevo	B	Fed	3	1		1	177
Canton Sarajevo	SARAJEVO, Ekonomska	4	1997-09-06	2016-03-07	18.4997	Sarajevo	U	Canton Sarajevo	B	Fed	4	1		1	182.4
Canton Sarajevo	SARAJEVO, Ekonomska	5	1998-03-25	2016-03-07	17.9521	Sarajevo	U	Canton Sarajevo	B	Fed	5				193.6
Canton Sarajevo	SARAJEVO, Ekonomska	6	1997-05-30	2016-03-07	18.7707	Sarajevo	U	Canton Sarajevo	B	Fed	6				190
Canton Sarajevo	SARAJEVO, Ekonomska	7	1998-01-07	2016-03-07	18.1629	Sarajevo	U	Canton Sarajevo	B	Fed	7				173
Canton Sarajevo	SARAJEVO, Ekonomska	8	1997-04-15	2016-03-07	18.8939	Sarajevo	U	Canton Sarajevo	B	Fed	8				181.2
Canton Sarajevo	SARAJEVO, Ekonomska	9	1997-04-30	2016-03-07	18.8528	Sarajevo	U	Canton Sarajevo	B	Fed	9				177.1
Canton Sarajevo	SARAJEVO, Ekonomska	10	1997-08-08	2016-03-07	18.5791	Sarajevo	U	Canton Sarajevo	B	Fed	10		1	1	184.6
Canton Sarajevo	SARAJEVO, Ekonomska	11	1998-02-06	2016-03-07	18.0808	Sarajevo	U	Canton Sarajevo	B	Fed	11		1	1	179.5
Canton Sarajevo	SARAJEVO, Ekonomska	12	1998-03-31	2016-03-07	17.9357	Sarajevo	U	Canton Sarajevo	B	Fed	12	1	1	2	182.7
Canton Sarajevo	SARAJEVO, Ekonomska	13	1997-07-10	2016-03-07	18.6585	Sarajevo	U	Canton Sarajevo	B	Fed	13		1	1	180.5
Canton Sarajevo	SARAJEVO, Ekonomska	14	1997-10-28	2016-03-07	18.3573	Sarajevo	U	Canton Sarajevo	B	Fed	14				182.1
Canton Sarajevo	SARAJEVO, Ekonomska	15	1998-10-11	2016-03-07	17.4045	Sarajevo	U	Canton Sarajevo	B	Fed	15	1		1	176.6
Canton Sarajevo	SARAJEVO, Ekonomska	16	1997-07-20	2016-03-07	18.6311	Sarajevo	U	Canton Sarajevo	B	Fed	16				178
Canton Sarajevo	SARAJEVO, Ekonomska	17	1997-04-18	2016-03-07	18.8857	Sarajevo	U	Canton Sarajevo	B	Fed	17				174.2
Canton Sarajevo	SARAJEVO, Ekonomska	18	1997-03-01	2016-03-07	19.0171	Sarajevo	U	Canton Sarajevo	B	Fed	18				180
Canton Sarajevo	SARAJEVO, Ekonomska	19	1997-08-08	2016-03-07	18.5791	Sarajevo	U	Canton Sarajevo	B	Fed	19				179.9
Canton Sarajevo	SARAJEVO, Ekonomska	20	1997-10-14	2016-03-07	18.3956	Sarajevo	U	Canton Sarajevo	B	Fed	20				185.4
Canton Sarajevo	SARAJEVO, Ekonomska	21	1998-01-23	2016-03-07	18.1191	Sarajevo	U	Canton Sarajevo	B	Fed	21				184.4
Canton Sarajevo	SARAJEVO, Ekonomska	22	1998-01-12	2016-03-07	18.1492	Sarajevo	U	Canton Sarajevo	B	Fed	22				180.5
Canton Sarajevo	SARAJEVO, Ekonomska	23	1997-10-15	2016-03-07	18.3929	Sarajevo	U	Canton Sarajevo	B	Fed	23				171.7
Canton Sarajevo	SARAJEVO, Ekonomska	24	1997-11-06	2016-03-07	18.3326	Sarajevo	U	Canton Sarajevo	B	Fed	24	1		1	192.7
Canton Sarajevo	SARAJEVO, Ekonomska	25	1997-11-02	2016-03-07	18.3436	Sarajevo	U	Canton Sarajevo	B	Fed	25				184.7
Canton Sarajevo	SARAJEVO, Ekonomska	26	1997-06-06	2016-03-07	18.7515	Sarajevo	U	Canton Sarajevo	B	Fed	26				175.8
Canton Sarajevo	SARAJEVO, Elektrotehnička za energetiku	1	1997-08-08	2015-04-28	17.7194	Sarajevo	U	Canton Sarajevo	B	Fed	1				188.6	97.7	51.8028	184.6	97.8791
Canton Sarajevo	SARAJEVO, Elektrotehnička za energetiku	2	1996-05-19	2015-04-28	18.9405	Sarajevo	U	Canton Sarajevo	B	Fed	2				183	93.3	50.9836	184.2	100.656
Canton Sarajevo	SARAJEVO, Elektrotehnička za energetiku	3	1996-09-12	2015-04-28	18.6229	Sarajevo	U	Canton Sarajevo	B	Fed	3		1	1	185.3	98.7	53.265	189.6	102.321
Canton Sarajevo	SARAJEVO, Elektrotehnička za energetiku	4	1995-12-14	2015-04-28	19.3703	Sudici (Ilijaš)	R	Canton Sarajevo	B	Fed	4				171.8	92.5	53.8417	174.4	101.513
Canton Sarajevo	SARAJEVO, Elektrotehnička za energetiku	5	1996-09-14	2015-04-28	18.6174	Sarajevo	U	Canton Sarajevo	B	Fed	5				189.6	96.4	50.8439	195.1	102.901
Canton Sarajevo	SARAJEVO, Elektrotehnička za energetiku	6	1996-10-22	2015-04-28	18.5133	Sarajevo	U	Canton Sarajevo	B	Fed	6	1		1	183.4	95.3	51.9629	185.8	101.309
Canton Sarajevo	SARAJEVO, Elektrotehnička za energetiku	7	1997-05-13	2015-04-28	17.9576	Sarajevo	U	Canton Sarajevo	B	Fed	7				185.6	96.9	52.2091	181.4	97.7371
Canton Sarajevo	SARAJEVO, Elektrotehnička za energetiku	8	1996-12-07	2015-04-28	18.3874	Sarajevo	U	Canton Sarajevo	B	Fed	8				171.5	91.4	53.2945	171.3	99.8834
Canton Sarajevo	SARAJEVO, Elektrotehnička za energetiku	9	1997-04-12	2015-04-28	18.0424	Sarajevo	U	Canton Sarajevo	B	Fed	9				186.3	95	50.993	186.5	100.107
Canton Sarajevo	SARAJEVO, Elektrotehnička za energetiku	10	1996-04-08	2015-04-28	19.0527	Sarajevo	U	Canton Sarajevo	B	Fed	10				179.1	91.3	50.9771	183.2	102.289
Canton Sarajevo	SARAJEVO, Elektrotehnička za energetiku	11	1997-01-02	2015-04-28	18.3162	Sarajevo	U	Canton Sarajevo	B	Fed	11				164	90.3	55.061	163.3	99.5732
Canton Sarajevo	SARAJEVO, Elektrotehnička za energetiku	12	1996-10-31	2015-04-28	18.4887	Ilidža	R	Canton Sarajevo	B	Fed	12	1		1	182.9	96.7	52.8704	181.5	99.2346
Canton Sarajevo	SARAJEVO, Elektrotehnička za energetiku	13	1997-07-02	2015-04-28	17.8207	Sarajevo	U	Canton Sarajevo	B	Fed	13	1		1	195.7	99.4	50.792	207.1	105.825
Canton Sarajevo	SARAJEVO, Elektrotehnička za energetiku	14	1996-07-25	2015-04-28	18.757	Sarajevo	U	Canton Sarajevo	B	Fed	14				159.7	86.2	53.9762	159.2	99.6869
Canton Sarajevo	SARAJEVO, Elektrotehnička za energetiku	15	1996-03-02	2015-04-28	19.154	Sarajevo	U	Canton Sarajevo	B	Fed	15	1	1	2	173.3	94.5	54.5297	175.3	101.154
Canton Sarajevo	SARAJEVO, Elektrotehnička za energetiku	16	1996-04-24	2015-04-28	19.0089	Sarajevo	U	Canton Sarajevo	B	Fed	16	1		1	187.6	98.5	52.5053	187.5	99.9467
Canton Sarajevo	SARAJEVO, Elektrotehnička za energetiku	17	1996-10-11	2015-04-28	18.5435	Sarajevo	U	Canton Sarajevo	B	Fed	17				186	98.3	52.8495	192.3	103.387
Canton Sarajevo	SARAJEVO, Elektrotehnička za energetiku	18	1995-07-30	2015-04-28	19.7454	Sarajevo	U	Canton Sarajevo	B	Fed	18		1	1	182.3	95	52.1119	184.9	101.426
Canton Sarajevo	SARAJEVO, Elektrotehnička za energetiku	19	1996-07-23	2015-04-28	18.7625	Sarajevo	U	Canton Sarajevo	B	Fed	19	1	1	2	184.6	98.7	53.467	182.6	98.9166
Canton Sarajevo	SARAJEVO, Elektrotehnička za energetiku	20	1996-12-02	2015-04-28	18.4011	Sarajevo	U	Canton Sarajevo	B	Fed	20	1	1	2	192.8	101.2	52.4896	188.5	97.7697
Canton Sarajevo	SARAJEVO, Elektrotehnička za energetiku	21	1996-09-21	2015-04-28	18.5982	Sarajevo	U	Canton Sarajevo	B	Fed	21				184.4	98.6	53.4707	188.4	102.169
Canton Sarajevo	SARAJEVO, Elektrotehnička za energetiku	22	1997-04-30	2015-04-28	17.9932	Sarajevo	U	Canton Sarajevo	B	Fed	22				190.1	98.5	51.8148	190.8	100.368
Canton Sarajevo	SARAJEVO, Elektrotehnička za energetiku	23	1996-03-12	2015-04-28	19.1266	Sarajevo	U	Canton Sarajevo	B	Fed	23				182.6	97.9	53.6145	186.5	102.136
Canton Sarajevo	SARAJEVO, Elektrotehnička za energetiku	24	1996-05-11	2015-04-28	18.9624	Sarajevo	U	Canton Sarajevo	B	Fed	24				190.7	97	50.8652	186.6	97.85
Canton Sarajevo	SARAJEVO, Elektrotehnička za energetiku	25	1996-10-27	2015-04-28	18.4997	Sarajevo	U	Canton Sarajevo	B	Fed	25				180.2	95.2	52.8302	184.9	102.608
Canton Sarajevo	SARAJEVO, Elektrotehnička za energetiku	26	1996-10-07	2015-04-28	18.5544	Sarajevo	U	Canton Sarajevo	B	Fed	26				190.1	99.8	52.4987	185.8	97.738
Canton Sarajevo	SARAJEVO, Elektrotehnička za energetiku	27	1996-03-30	2015-04-28	19.0773	Sarajevo	U	Canton Sarajevo	B	Fed	27				178	98.1	55.1124	179.3	100.73
Canton Sarajevo	SARAJEVO, Elektrotehnička za energetiku	28	1996-03-14	2015-04-28	19.1211	Sarajevo	U	Canton Sarajevo	B	Fed	28				186.3	93.9	50.4026	182.9	98.175
Canton Sarajevo	SARAJEVO, Elektrotehnička za energetiku	29	1995-08-18	2015-04-28	19.6934	Sarajevo	U	Canton Sarajevo	B	Fed	29				184	94.2	51.1957	189.5	102.989
Canton Sarajevo	SARAJEVO, Elektrotehnička za energetiku	30	1997-04-21	2015-04-28	18.0178	Sarajevo	U	Canton Sarajevo	B	Fed	30				176	92.5	52.5568	180.3	102.443
Canton Sarajevo	SARAJEVO, Elektrotehnička za energetiku	31	1997-04-02	2015-04-28	18.0698	Sarajevo	U	Canton Sarajevo	B	Fed	31				188.7	96.2	50.9804	184.9	97.9862
Canton Sarajevo	SARAJEVO, Elektrotehnička za energetiku	32	1996-09-15	2015-04-28	18.6146	Sarajevo	U	Canton Sarajevo	B	Fed	32				180.7	94.5	52.2966	187.6	103.818
Canton Sarajevo	SARAJEVO, Elektrotehnička za energetiku	33	1997-05-07	2015-04-28	17.974	Sarajevo	U	Canton Sarajevo	B	Fed	33				198.1	101.6	51.2872	190.8	96.315
Canton Sarajevo	SARAJEVO, Elektrotehnička za energetiku	34	1997-02-18	2015-04-28	18.1875	Sarajevo	U	Canton Sarajevo	B	Fed	34				179.3	97.3	54.2666	174.3	97.2114
Canton Sarajevo	SARAJEVO, Elektrotehnička za energetiku	35	1996-04-14	2015-04-28	19.0363	Sarajevo	U	Canton Sarajevo	B	Fed	35				186	95.7	51.4516	194.4	104.516
Canton Sarajevo	SARAJEVO, Elektrotehnička za energetiku	36	1997-01-15	2015-04-28	18.2806	Sarajevo	U	Canton Sarajevo	B	Fed	36		1	1	174.7	96.5	55.2376	172.8	98.9124
Canton Sarajevo	SARAJEVO, Elektrotehnička za energetiku	37	1997-04-14	2015-04-28	18.037	Sarajevo	U	Canton Sarajevo	B	Fed	37				180.8	93.3	51.604	177.5	98.1748
Canton Sarajevo	SARAJEVO, Elektrotehnička za energetiku	38	1996-10-01	2015-04-28	18.5708	Sarajevo	U	Canton Sarajevo	B	Fed	38		1	1	182.3	95.7	52.4959	185.8	101.92
Canton Sarajevo	SARAJEVO, Elektrotehnička za energetiku	39	1996-03-14	2015-04-28	19.1211	Sarajevo	U	Canton Sarajevo	B	Fed	39				181.2	92.2	50.883	188.8	104.194
Canton Sarajevo	SARAJEVO, Elektrotehnička za energetiku	40	1997-03-12	2015-04-28	18.1273	Sarajevo	U	Canton Sarajevo	B	Fed	40		1	1	182.9	98.3	53.7452	177.3	96.9382
Canton Sarajevo	SARAJEVO, Elektrotehnička za energetiku	41	1996-11-03	2015-04-28	18.4805	Sarajevo	U	Canton Sarajevo	B	Fed	41		1	1	179	96.3	53.7989	172	96.0894
Canton Sarajevo	SARAJEVO, Elektrotehnička za energetiku	42	1996-08-18	2015-04-28	18.6913	Sarajevo	U	Canton Sarajevo	B	Fed	42				178	96.4	54.1573	176.4	99.1011
Canton Sarajevo	SARAJEVO, Elektrotehnička za energetiku	43	1996-08-18	2015-04-28	18.6913	Sarajevo	U	Canton Sarajevo	B	Fed	43				184.2	101.8	55.266	178.7	97.0141
Canton Sarajevo	SARAJEVO, Elektrotehnička za energetiku	44	1996-04-09	2015-04-28	19.05	Sarajevo	U	Canton Sarajevo	B	Fed	44				192.3	98	50.962	192.2	99.948
Canton Sarajevo	SARAJEVO, Elektrotehnička za energetiku	45	1997-05-07	2015-04-28	17.974	Sarajevo	U	Canton Sarajevo	B	Fed	45				176.3	92.5	52.4674	184.3	104.538
Canton Sarajevo	SARAJEVO, Elektrotehnička za energetiku	46	1996-12-11	2015-04-28	18.3765	Sarajevo	U	Canton Sarajevo	B	Fed	46				176.7	97.3	55.0651	173.4	98.1324
Canton Sarajevo	SARAJEVO, Elektrotehnička za energetiku	47	1996-08-15	2015-04-28	18.6995	Sarajevo	U	Canton Sarajevo	B	Fed	47				183.2	99	54.0393	179.6	98.0349
Canton Sarajevo	SARAJEVO, Elektrotehnička za energetiku	48	1997-03-29	2015-04-28	18.0808	Sarajevo	U	Canton Sarajevo	B	Fed	48				176.1	92.9	52.7541	170.6	96.8768
Canton Sarajevo	SARAJEVO, Elektrotehnička za energetiku	49	1996-07-12	2015-04-28	18.7926	Sarajevo	U	Canton Sarajevo	B	Fed	49				187	99.5	53.2086	184.3	98.5561
Canton Sarajevo	SARAJEVO, Elektrotehnička za energetiku	50	1997-01-15	2015-04-28	18.2806	Sarajevo	U	Canton Sarajevo	B	Fed	50	1		1	174.9	90.9	51.9726	174.9	100
Canton Sarajevo	SARAJEVO, Elektrotehnička za energetiku	51	1996-05-25	2015-04-28	18.924	Sarajevo	U	Canton Sarajevo	B	Fed	51				186.5	97	52.0107	182	97.5871
Canton Sarajevo	SARAJEVO, Elektrotehnička za energetiku	52	1996-07-09	2015-04-28	18.8008	Sarajevo	U	Canton Sarajevo	B	Fed	52				187.1	94.5	50.5077	185.3	99.0379
Canton Sarajevo	SARAJEVO, Elektrotehnička za energetiku	53	1996-10-11	2015-04-28	18.5435	Sarajevo	U	Canton Sarajevo	B	Fed	53				172.7	96.3	55.7614	176.2	102.027
Canton Sarajevo	SARAJEVO, Elektrotehnička za energetiku	54	1997-04-17	2015-04-28	18.0287	Sarajevo	U	Canton Sarajevo	B	Fed	54				177.1	94.3	53.2468	175.2	98.9272
Canton Sarajevo	SARAJEVO, Elektrotehnička za energetiku	55	1996-11-12	2015-04-28	18.4559	Kiseljak	R	Canton Central Bosnia	B	Fed	55				177.9	97	54.525	177.8	99.9438
Canton Sarajevo	SARAJEVO, Elektrotehnička za energetiku	56	1996-10-28	2015-04-28	18.4969	Sarajevo	U	Canton Sarajevo	B	Fed	56				181.5	98.5	54.27	184.2	101.488
Canton Sarajevo	SARAJEVO, Elektrotehnička za energetiku	57	1996-07-02	2015-04-28	18.82	Sarajevo	U	Canton Sarajevo	B	Fed	57				190.1	100.4	52.8143	192.4	101.21
Canton Sarajevo	SARAJEVO, Elektrotehnička za energetiku	58	1996-03-21	2015-04-28	19.102	Ilijaš	R	Canton Sarajevo	B	Fed	58				186.2	97.7	52.4705	187.1	100.483
Canton Sarajevo	SARAJEVO, Elektrotehnička za energetiku	59	1996-12-19	2015-04-28	18.3546	Sarajevo	U	Canton Sarajevo	B	Fed	59				171.5	89.9	52.4198	175.5	102.332
Canton Sarajevo	SARAJEVO, Elektrotehnička za energetiku	60	1996-05-31	2015-04-28	18.9076	Sarajevo	U	Canton Sarajevo	B	Fed	60				189.3	96	50.7132	184.8	97.6228
Canton Sarajevo	SARAJEVO, Elektrotehnička za energetiku	61	1997-05-03	2015-04-28	17.9849	Sarajevo	U	Canton Sarajevo	B	Fed	61				187.3	94.4	50.4004	196.8	105.072
Canton Sarajevo	SARAJEVO, Elektrotehnička za energetiku	62	1996-05-09	2015-04-28	18.9678	Sarajevo	U	Canton Sarajevo	B	Fed	62	1		1	180.2	95.2	52.8302	186.4	103.441
Canton Sarajevo	SARAJEVO, Elektrotehnička za energetiku	63	1996-09-21	2015-04-28	18.5982	Sarajevo	U	Canton Sarajevo	B	Fed	63		1	1	180.5	94.7	52.4654	183.2	101.496
Canton Sarajevo	SARAJEVO, Elektrotehnička za energetiku	64	1997-04-14	2015-04-28	18.037	Sarajevo	U	Canton Sarajevo	B	Fed	64				186.6	95.5	51.179	195.1	104.555
Canton Sarajevo	SARAJEVO, Elektrotehnička za energetiku	65	1996-08-21	2015-04-28	18.6831	Sarajevo	U	Canton Sarajevo	B	Fed	65				175.9	90.5	51.4497	184.4	104.832
Canton Sarajevo	SARAJEVO, Elektrotehnička za energetiku	66	1997-02-26	2015-04-28	18.1656	Čevljanovići (Ilijaš)	R	Canton Sarajevo	B	Fed	66				185.2	98.5	53.1857	188.8	101.944
Canton Sarajevo	SARAJEVO, Gimnazija Obala	1	1997-06-10	2015-10-21	18.3628	Sarajevo	U	Canton Sarajevo	B	Fed	1	1	1	2	184.9
Canton Sarajevo	SARAJEVO, Gimnazija Obala	2	1997-06-23	2015-10-21	18.3272	Sarajevo	U	Canton Sarajevo	B	Fed	2	1	1	2	187.1
Canton Sarajevo	SARAJEVO, Gimnazija Obala	3	1996-07-13	2015-10-21	19.2717	Sarajevo	U	Canton Sarajevo	B	Fed	3	1	1	2	184.2
Canton Sarajevo	SARAJEVO, Gimnazija Obala	4	1996-01-13	2015-10-21	19.77	Sarajevo	U	Canton Sarajevo	B	Fed	4	1	1	2	174.4
Canton Sarajevo	SARAJEVO, Gimnazija Obala	5	1997-10-27	2015-10-21	17.9822	Sarajevo	U	Canton Sarajevo	B	Fed	5	1	1	2	182.3
Canton Sarajevo	SARAJEVO, Gimnazija Obala	6	1997-12-26	2015-10-21	17.8179	Sarajevo	U	Canton Sarajevo	B	Fed	6	1	1	2	187
Canton Sarajevo	SARAJEVO, Gimnazija Obala	7	1997-10-05	2015-10-21	18.0424	Sarajevo	U	Canton Sarajevo	B	Fed	7				181.3
Canton Sarajevo	SARAJEVO, Gimnazija Obala	8	1998-03-26	2015-10-21	17.5715	Sarajevo	U	Canton Sarajevo	B	Fed	8		1	1	172.9
Canton Sarajevo	SARAJEVO, Gradevinsko-geodetska	1	1995-09-02	2015-04-28	19.6523	Sarajevo	U	Canton Sarajevo	B	Fed	1				177.6	92.8	52.2523	178.5	100.507
Canton Sarajevo	SARAJEVO, Gradevinsko-geodetska	2	1997-04-30	2015-04-28	17.9932	Sarajevo	U	Canton Sarajevo	B	Fed	2	1	1	2	179.7	89.1	49.5826	184.1	102.449
Canton Sarajevo	SARAJEVO, Gradevinsko-geodetska	3	1996-04-29	2015-04-28	18.9952	Sarajevo	U	Canton Sarajevo	B	Fed	3				176.6	88.9	50.3398	178.2	100.906
Canton Sarajevo	SARAJEVO, Gradevinsko-geodetska	4	1997-01-12	2015-04-28	18.2888	Sarajevo	U	Canton Sarajevo	B	Fed	4		1	1	182.8	96.2	52.6258	184.7	101.039
Canton Sarajevo	SARAJEVO, Gradevinsko-geodetska	5	1997-01-07	2015-04-28	18.3025	Sarajevo	U	Canton Sarajevo	B	Fed	5	1	1	2	187	95.6	51.123	192	102.674
Canton Sarajevo	SARAJEVO, Gradevinsko-geodetska	6	1997-02-10	2015-04-28	18.2094	Sarajevo	U	Canton Sarajevo	B	Fed	6		1	1	169.8	87.1	51.2956	178.7	105.241
Canton Sarajevo	SARAJEVO, Gradevinsko-geodetska	7	1996-11-30	2015-04-28	18.4066	Sarajevo	U	Canton Sarajevo	B	Fed	7				184.6	95.1	51.5168	182.3	98.7541
Canton Sarajevo	SARAJEVO, Gradevinsko-geodetska	8	1997-03-18	2015-04-28	18.1109	Sarajevo	U	Canton Sarajevo	B	Fed	8	1	1	2	181.8	95.5	52.5303	183.9	101.155
Canton Sarajevo	SARAJEVO, Gradevinsko-geodetska	9	1995-06-14	2015-04-28	19.8713	Sarajevo	U	Canton Sarajevo	B	Fed	9		1	1	187.6	98.9	52.7186	186.6	99.467
Canton Sarajevo	SARAJEVO, Gradevinsko-geodetska	10	1995-09-01	2015-04-28	19.655	Sarajevo	U	Canton Sarajevo	B	Fed	10				176.6	91.6	51.8686	172.5	97.6784
Canton Sarajevo	SARAJEVO, Gradevinsko-geodetska	11	1996-06-25	2015-04-28	18.8392	Sarajevo	U	Canton Sarajevo	B	Fed	11				196.7	102.8	52.2623	196.8	100.051
Canton Sarajevo	SARAJEVO, Gradevinsko-geodetska	12	1995-04-22	2015-04-28	20.0164	Sarajevo	U	Canton Sarajevo	B	Fed	12		1	1	181	92.6	51.1602	175.6	97.0166
Canton Sarajevo	SARAJEVO, Gradevinsko-geodetska	13	1996-06-03	2015-04-28	18.8994	Jajce	R	Canton Central Bosnia	B	Fed	13				181.2	95.6	52.7594	184.6	101.876
Canton Sarajevo	SARAJEVO, Gradevinsko-geodetska	14	1996-02-02	2015-04-28	19.2334	Bugojno	R	Canton Central Bosnia	B	Fed	14				181.1	97.3	53.7272	177.3	97.9017
Canton Sarajevo	SARAJEVO, Gradevinsko-geodetska	15	1996-03-11	2015-04-28	19.1294	Vareš	R	Canton Zenica-Doboj	B	Fed	15				191.8	99.5	51.877	193.5	100.886
Canton Sarajevo	SARAJEVO, Gradevinsko-geodetska	16	1997-01-05	2015-04-28	18.308	Sarajevo	U	Canton Sarajevo	B	Fed	16				184	99.8	54.2391	183.6	99.7826
Canton Sarajevo	SARAJEVO, Gradevinsko-geodetska	18	1996-10-27	2015-04-28	18.4997	Sarajevo	U	Canton Sarajevo	B	Fed	18				183.6	94.2	51.3072	181.1	98.6383
Canton Sarajevo	SARAJEVO, Gradevinsko-geodetska	20	1996-09-12	2015-04-28	18.6229	Sarajevo	U	Canton Sarajevo	B	Fed	20	1		1	186.5	93.4	50.0804	191.4	102.627
Canton Sarajevo	SARAJEVO, Gradevinsko-geodetska	21	1995-11-14	2015-04-28	19.4524	Sarajevo	U	Canton Sarajevo	B	Fed	21				182.2	95.2	52.2503	180.6	99.1218
Canton Sarajevo	SARAJEVO, Gradevinsko-geodetska	22	1997-01-26	2015-04-28	18.2505	Sarajevo	U	Canton Sarajevo	B	Fed	22				187.2	95.9	51.2286	188.9	100.908
Canton Sarajevo	SARAJEVO, Gradevinsko-geodetska	23	1996-06-04	2015-04-28	18.8966	Kakanj	R	Canton Zenica-Doboj	B	Fed	23				179.5	93.2	51.922	182.5	101.671
Canton Sarajevo	SARAJEVO, Gradevinsko-geodetska	24	1997-06-29	2015-04-28	17.8289	Sarajevo	U	Canton Sarajevo	B	Fed	24		1	1	178.9	91	50.8664	182.1	101.789
Canton Sarajevo	SARAJEVO, Gradevinsko-geodetska	25	1997-09-04	2015-04-28	17.6454	Sarajevo	U	Canton Sarajevo	B	Fed	25				183.3	97.2	53.0278	185.4	101.146
Canton Sarajevo	SARAJEVO, Gradevinsko-geodetska	26	1996-08-25	2015-04-28	18.6721	Sarajevo	U	Canton Sarajevo	B	Fed	26				184.9	95.3	51.5414	188.7	102.055
Canton Sarajevo	SARAJEVO, Gradevinsko-geodetska	27	1996-12-27	2015-04-28	18.3326	Sarajevo	U	Canton Sarajevo	B	Fed	27				179.2	97.7	54.5201	176.6	98.5491
Canton Sarajevo	SARAJEVO, Gradevinsko-geodetska	28	1996-02-05	2015-04-28	19.2252	Sarajevo	U	Canton Sarajevo	B	Fed	28				179.6	96.3	53.6192	173.3	96.4922
Canton Sarajevo	SARAJEVO, Gradevinsko-geodetska	29	1997-02-13	2015-04-28	18.2012	Sarajevo	U	Canton Sarajevo	B	Fed	29				184.1	99	53.7751	186.4	101.249
Canton Sarajevo	SARAJEVO, Gradevinsko-geodetska	30	1996-11-15	2015-04-28	18.4476	Sarajevo	U	Canton Sarajevo	B	Fed	30				182	95	52.1978	186.3	102.363
Canton Sarajevo	SARAJEVO, Katolički centar	1	1996-08-26	2015-04-28	18.6694	Sarajevo	U	Canton Sarajevo	B	Fed	1		1	1	176	95	53.9773	181.1	102.898
Canton Sarajevo	SARAJEVO, Katolički centar	2	1996-05-27	2015-04-28	18.9185	Sarajevo	U	Canton Sarajevo	B	Fed	2	1	1	2	192.1	100.4	52.2644	193.4	100.677
Canton Sarajevo	SARAJEVO, Katolički centar	3	1997-07-09	2015-04-28	17.8015	Sarajevo	U	Canton Sarajevo	B	Fed	3				186.5	98.7	52.9223	186.6	100.054
Canton Sarajevo	SARAJEVO, Katolički centar	4	1996-09-15	2015-04-28	18.6146	Sarajevo	U	Canton Sarajevo	B	Fed	4				172	88.9	51.686	171	99.4186
Canton Sarajevo	SARAJEVO, Katolički centar	5	1996-10-13	2015-04-28	18.538	Sarajevo	U	Canton Sarajevo	B	Fed	5	1	1	2	180	91.7	50.9444	183.2	101.778
Canton Sarajevo	SARAJEVO, Katolički centar	6	1996-10-27	2015-04-28	18.4997	Bihać	U	Canton Una-Sana	B	Fed	6	1	1	2	178.4	90.9	50.9529	183.6	102.915
Canton Sarajevo	SARAJEVO, Katolički centar	8	1997-04-13	2015-04-28	18.0397	Sarajevo	U	Canton Sarajevo	B	Fed	8		1	1	174.6	93.8	53.7228	169.1	96.8499
Canton Sarajevo	SARAJEVO, Katolički centar	9	1996-09-03	2015-04-28	18.6475	Sarajevo	U	Canton Sarajevo	B	Fed	9		1	1	167.5	88.5	52.8358	168.3	100.478
Canton Sarajevo	SARAJEVO, Katolički centar	10	1996-09-23	2015-04-28	18.5927	Sarajevo	U	Canton Sarajevo	B	Fed	10				170.4	88.5	51.9366	172.6	101.291
Canton Sarajevo	SARAJEVO, Katolički centar	11	1997-08-18	2015-04-28	17.692	Sarajevo	U	Canton Sarajevo	B	Fed	11				178.3	91.5	51.318	181.3	101.683
Canton Sarajevo	SARAJEVO, Katolički centar	12	1997-09-06	2015-04-28	17.64	Livno	R	Canton 10/Livno	H	Fed	12				187.1	97.1	51.8974	187.5	100.214
Canton Sarajevo	SARAJEVO, Katolički centar	13	1996-11-19	2015-04-28	18.4367	Travnik	R	Canton Central Bosnia	B	Fed	13	1	1	2	191.1	98.1	51.3344	189.8	99.3197
Canton Sarajevo	SARAJEVO, Katolički centar	14	1997-04-07	2015-04-28	18.0561	Mostar	U	Canton Herzegovina-Neretva	H	Fed	14		1	1	199.3	97.6	48.9714	203.5	102.107
Canton Sarajevo	SARAJEVO, Katolički centar	15	1997-07-15	2015-04-28	17.7851	Sarajevo	U	Canton Sarajevo	B	Fed	15				175.8	95.2	54.1524	171.5	97.554
Canton Sarajevo	SARAJEVO, Katolički centar	17	1997-03-23	2015-04-28	18.0972	Sarajevo	U	Canton Sarajevo	B	Fed	17	1		1	176.2	95.6	54.2565	176.3	100.057
Canton Sarajevo	SARAJEVO, Katolički centar	18	1997-01-14	2015-04-28	18.2834	Sarajevo	U	Canton Sarajevo	B	Fed	18		1	1	177.4	90.5	51.0147	174.6	98.4216
Canton Sarajevo	SARAJEVO, Katolički centar	19	1995-08-17	2015-04-28	19.6961	Sarajevo	U	Canton Sarajevo	B	Fed	19	1		1	182	92.8	50.989	179.3	98.5165
Canton Sarajevo	SARAJEVO, Katolički centar	20	1996-09-05	2015-04-28	18.642	Sarajevo	U	Canton Sarajevo	B	Fed	20				182	96.5	53.022	184.7	101.484
Canton Sarajevo	SARAJEVO, Katolički centar	21	1996-11-20	2015-04-28	18.4339	Kisljak	R	Canton Central Bosnia	B	Fed	21				169	89.5	52.9586	174.7	103.373
Canton Sarajevo	SARAJEVO, Katolički centar	22	1997-04-07	2015-04-28	18.0561	Sarajevo	U	Canton Sarajevo	B	Fed	22	1	1	2	179.6	94.5	52.6169	186.4	103.786
Canton Sarajevo	SARAJEVO, Katolički centar	25	1996-11-04	2015-04-28	18.4778	Kreševo	R	Canton Central Bosnia	B	Fed	25				181.8	94.5	51.9802	184.4	101.43
Canton Sarajevo	SARAJEVO, Metalskih zanimanja	1	1997-04-03	2015-04-28	18.0671	Sarajevo	U	Canton Sarajevo	B	Fed	1				179.2	96	53.5714	183.1	102.176
Canton Sarajevo	SARAJEVO, Metalskih zanimanja	2	1997-08-12	2015-04-28	17.7084	Sarajevo	U	Canton Sarajevo	B	Fed	2				186.9	94.7	50.6688	195	104.334
Canton Sarajevo	SARAJEVO, Metalskih zanimanja	3	1997-09-22	2015-04-28	17.5962	Sarajevo	U	Canton Sarajevo	B	Fed	3				173.8	91	52.359	173	99.5397
Canton Sarajevo	SARAJEVO, Metalskih zanimanja	4	1997-09-12	2015-04-28	17.6235	Sarajevo	U	Canton Sarajevo	B	Fed	4				177	95.2	53.7853	172.6	97.5141
Canton Sarajevo	SARAJEVO, Metalskih zanimanja	5	1997-04-01	2015-04-28	18.0726	Sarajevo	U	Canton Sarajevo	B	Fed	5				176.8	91.1	51.5271	177	100.113
Canton Sarajevo	SARAJEVO, Metalskih zanimanja	6	1997-03-21	2015-04-28	18.1027	Sarajevo	U	Canton Sarajevo	B	Fed	6				184.1	94.3	51.2222	192.7	104.671
Canton Sarajevo	SARAJEVO, Metalskih zanimanja	7	1997-02-09	2015-04-28	18.2122	Sarajevo	U	Canton Sarajevo	B	Fed	7				182.8	94.6	51.7505	188.8	103.282
Canton Sarajevo	SARAJEVO, Metalskih zanimanja	8	1996-04-20	2015-04-28	19.0198	Sarajevo	U	Canton Sarajevo	B	Fed	8				182.2	96.1	52.7442	180.2	98.9023
Canton Sarajevo	SARAJEVO, Metalskih zanimanja	9	1996-09-22	2015-04-28	18.5955	Sarajevo	U	Canton Sarajevo	B	Fed	9				177.4	94.2	53.1003	183.2	103.269
Canton Sarajevo	SARAJEVO, Metalskih zanimanja	10	1996-12-13	2015-04-28	18.371	Sarajevo	U	Canton Sarajevo	B	Fed	10				188.2	99	52.6036	186.6	99.1498
Canton Sarajevo	SARAJEVO, Metalskih zanimanja	11	1996-07-30	2015-04-28	18.7433	Sarajevo	U	Canton Sarajevo	B	Fed	11				181.4	94.8	52.2602	178	98.1257
Canton Sarajevo	SARAJEVO, Metalskih zanimanja	12	1996-11-03	2015-04-28	18.4805	Sarajevo	U	Canton Sarajevo	B	Fed	12	1	1	2	194.4	98.3	50.5658	197.4	101.543
Canton Sarajevo	SARAJEVO, Metalskih zanimanja	13	1997-01-17	2015-04-28	18.2752	Sarajevo	U	Canton Sarajevo	B	Fed	13	1	1	2	188.7	98.7	52.3052	186.4	98.7811
Canton Sarajevo	SARAJEVO, Metalskih zanimanja	14	1995-10-01	2015-04-28	19.5729	Sarajevo	U	Canton Sarajevo	B	Fed	14	1		1	183.2	92.5	50.4913	180.5	98.5262
Canton Sarajevo	SARAJEVO, Metalskih zanimanja	15	1995-07-13	2015-04-28	19.7919	Sarajevo	U	Canton Sarajevo	B	Fed	15				182.3	94.7	51.9473	187.2	102.688
Canton Sarajevo	SARAJEVO, Metalskih zanimanja	16	1996-01-24	2015-04-28	19.258	Sarajevo	U	Canton Sarajevo	B	Fed	16	1		1	173.9	91.7	52.7315	172.8	99.3675
Canton Sarajevo	SARAJEVO, Metalskih zanimanja	17	1996-06-11	2015-04-28	18.8775	Sarajevo	U	Canton Sarajevo	B	Fed	17				182.8	93.5	51.1488	183.7	100.492
Canton Sarajevo	SARAJEVO, Metalskih zanimanja	18	1996-11-14	2015-04-28	18.4504	Sarajevo	U	Canton Sarajevo	B	Fed	18				187.5	95.9	51.1467	190.1	101.387
Canton Sarajevo	SARAJEVO, Metalskih zanimanja	19	1997-03-22	2015-04-28	18.0999	Sarajevo	U	Canton Sarajevo	B	Fed	19				172.2	91	52.8455	179.4	104.181
Canton Sarajevo	SARAJEVO, Metalskih zanimanja	20	1996-02-14	2015-04-28	19.2005	Sarajevo	U	Canton Sarajevo	B	Fed	20	1		1	178	95.1	53.427	186.1	104.551
Canton Sarajevo	SARAJEVO, Metalskih zanimanja	21	1997-10-28	2015-04-28	17.4976	Sarajevo	U	Canton Sarajevo	B	Fed	21				189.4	99	52.2703	193.5	102.165
Canton Sarajevo	SARAJEVO, Metalskih zanimanja	22	1997-01-22	2015-04-28	18.2615	Sarajevo	U	Canton Sarajevo	B	Fed	22	1		1	183.1	98.7	53.905	181.8	99.29
Canton Sarajevo	SARAJEVO, Metalskih zanimanja	23	1997-09-29	2015-04-28	17.577	Sarajevo	U	Canton Sarajevo	B	Fed	23				178.2	93.8	52.6375	175.9	98.7093
Canton Sarajevo	SARAJEVO, Metalskih zanimanja	24	1997-08-19	2015-04-28	17.6893	Sarajevo	U	Canton Sarajevo	B	Fed	24				182.7	94.9	51.9431	187	102.354
Canton Sarajevo	SARAJEVO, Metalskih zanimanja	25	1997-04-14	2015-04-28	18.037	Sarajevo	U	Canton Sarajevo	B	Fed	25				187.7	96.3	51.3053	181.7	96.8034
Canton Sarajevo	SARAJEVO, Metalskih zanimanja	26	1997-06-10	2015-04-28	17.8809	Sarajevo	U	Canton Sarajevo	B	Fed	26				193	101.8	52.7461	193.2	100.104
Canton Sarajevo	SARAJEVO, Metalskih zanimanja	27	1997-01-27	2015-04-28	18.2478	Sarajevo	U	Canton Sarajevo	B	Fed	27				171.1	94	54.9386	166.6	97.37
Canton Sarajevo	SARAJEVO, Metalskih zanimanja	28	1997-11-19	2015-04-28	17.4374	Sarajevo	U	Canton Sarajevo	B	Fed	28	1		1	168.4	87.5	51.9596	172	102.138
Canton Sarajevo	SARAJEVO, Metalskih zanimanja	29	1997-05-26	2015-04-28	17.922	Sarajevo	U	Canton Sarajevo	B	Fed	29	1	1	2	174.6	92.4	52.921	169.4	97.0218
Canton Sarajevo	SARAJEVO, Metalskih zanimanja	30	1997-01-05	2015-04-28	18.308	Sarajevo	U	Canton Sarajevo	B	Fed	30	1		1	179.6	92.1	51.2806	183.5	102.171
Canton Sarajevo	SARAJEVO, Metalskih zanimanja	31	1997-12-31	2015-04-28	17.3224	Sarajevo	U	Canton Sarajevo	B	Fed	31	1		1	187.6	98.2	52.3454	185.9	99.0938
Canton Sarajevo	SARAJEVO, Metalskih zanimanja	32	1996-11-27	2015-04-28	18.4148	Sarajevo	U	Canton Sarajevo	B	Fed	32				177.9	95.1	53.457	174.4	98.0326
Canton Sarajevo	SARAJEVO, Metalskih zanimanja	33	1996-09-06	2015-04-28	18.6393	Sarajevo	U	Canton Sarajevo	B	Fed	33				190.8	95.6	50.1048	192.8	101.048
Canton Sarajevo	SARAJEVO, Metalskih zanimanja	34	1997-04-21	2015-04-28	18.0178	Sarajevo	U	Canton Sarajevo	B	Fed	34				173.9	90.5	52.0414	184	105.808
Canton Sarajevo	SARAJEVO, Metalskih zanimanja	35	1997-03-15	2015-04-28	18.1191	Sarajevo	U	Canton Sarajevo	B	Fed	35				179.3	89.3	49.8048	184	102.621
Canton Sarajevo	SARAJEVO, Metalskih zanimanja	36	1997-08-01	2015-04-28	17.7385	Sarajevo	U	Canton Sarajevo	B	Fed	36				176.4	88.4	50.1134	180.2	102.154
Canton Sarajevo	SARAJEVO, Metalskih zanimanja	37	1996-10-26	2015-04-28	18.5024	Sarajevo	U	Canton Sarajevo	B	Fed	37				168.3	89.5	53.1788	169.3	100.594
Canton Sarajevo	SARAJEVO, Metalskih zanimanja	38	1995-07-10	2015-04-28	19.8001	Sarajevo	U	Canton Sarajevo	B	Fed	38				159.9	88.4	55.2846	167	104.44
Canton Sarajevo	SARAJEVO, Metalskih zanimanja	39	1997-10-08	2015-04-28	17.5524	Sarajevo	U	Canton Sarajevo	B	Fed	39				186	98	52.6882	187.7	100.914
Canton Sarajevo	SARAJEVO, Metalskih zanimanja	40	1997-01-10	2015-04-28	18.2943	Sarajevo	U	Canton Sarajevo	B	Fed	40				178.3	92	51.5984	177.5	99.5513
Canton Sarajevo	SARAJEVO, Metalskih zanimanja	41	1996-09-02	2015-04-28	18.6502	Sarajevo	U	Canton Sarajevo	B	Fed	41				184.6	94.2	51.0293	186.8	101.192
Canton Sarajevo	SARAJEVO, Metalskih zanimanja	42	1996-09-15	2015-04-28	18.6146	Sarajevo	U	Canton Sarajevo	B	Fed	42				189.5	97.5	51.4512	199.9	105.488
Canton Sarajevo	SARAJEVO, Metalskih zanimanja	43	1996-11-08	2015-04-28	18.4668	Sarajevo	U	Canton Sarajevo	B	Fed	43	1		1	180.3	96.6	53.5774	185	102.607
Canton Sarajevo	SARAJEVO, Metalskih zanimanja	45	1996-12-06	2015-04-28	18.3901	Sarajevo	U	Canton Sarajevo	B	Fed	45				174	92.7	53.2759	174.2	100.115
Canton Sarajevo	SARAJEVO, Metalskih zanimanja	46	1996-11-21	2015-04-28	18.4312	Sarajevo	U	Canton Sarajevo	B	Fed	46				175.9	89.4	50.8243	184.5	104.889
Canton Sarajevo	SARAJEVO, Metalskih zanimanja	47	1997-04-12	2015-04-28	18.0424	Sarajevo	U	Canton Sarajevo	B	Fed	47				189	98.9	52.328	187.2	99.0476
Canton Sarajevo	SARAJEVO, Metalskih zanimanja	48	1997-01-25	2015-04-28	18.2533	Sarajevo	U	Canton Sarajevo	B	Fed	48		1	1	178.9	94	52.5433	179.4	100.279
Canton Sarajevo	SARAJEVO, Metalskih zanimanja	49	1996-07-19	2015-04-28	18.7734	Sarajevo	U	Canton Sarajevo	B	Fed	49		1	1	178	96.1	53.9888	177.5	99.7191
Canton Sarajevo	SARAJEVO, Metalskih zanimanja	50	1996-09-03	2015-04-28	18.6475	Sarajevo	U	Canton Sarajevo	B	Fed	50	1		1	179.6	96.8	53.8976	175	97.4388
Canton Sarajevo	SARAJEVO, Metalskih zanimanja	51	1997-01-16	2015-04-28	18.2779	Sarajevo	U	Canton Sarajevo	B	Fed	51	1		1	177.6	94	52.9279	179.3	100.957
Canton Sarajevo	SARAJEVO, Metalskih zanimanja	52	1995-06-01	2015-04-28	19.9069	Sarajevo	U	Canton Sarajevo	B	Fed	52	1		1	164.7	89.5	54.3412	168.1	102.064
Canton Sarajevo	SARAJEVO, Prominjenjih umjetnosti	1	1997-02-21	2016-03-07	19.039	Sarajevo	U	Canton Sarajevo	B	Fed	1		1	1	176
Canton Sarajevo	SARAJEVO, Prominjenjih umjetnosti	2	1997-11-02	2016-03-07	18.3436	Sarajevo	U	Canton Sarajevo	B	Fed	2	1		1	183.6
Canton Sarajevo	SARAJEVO, Prominjenjih umjetnosti	3	1997-07-24	2016-03-07	18.6201	Sarajevo	U	Canton Sarajevo	B	Fed	3				182.5
Canton Sarajevo	SARAJEVO, Prominjenjih umjetnosti	4	1996-07-23	2016-03-07	19.6222	Sarajevo	U	Canton Sarajevo	B	Fed	4				202
Canton Sarajevo	SARAJEVO, Prominjenjih umjetnosti	5	1997-08-19	2016-03-07	18.5489	Olovo	R	Canton Zenica-Doboj	B	Fed	5				186.9
Canton Sarajevo	SARAJEVO, Prominjenjih umjetnosti	6	1997-11-20	2016-03-07	18.2943	Sarajevo	U	Canton Sarajevo	B	Fed	6				175.2
Canton Sarajevo	SARAJEVO, Prominjenjih umjetnosti	7	1997-12-05	2016-03-07	18.2533	Sarajevo	U	Canton Sarajevo	B	Fed	7	1		1	184.9
Canton Sarajevo	SARAJEVO, Prominjenjih umjetnosti	8	1997-06-23	2016-03-07	18.705	Sarajevo	U	Canton Sarajevo	B	Fed	8	1		1	183.7
Canton Sarajevo	SARAJEVO, Prominjenjih umjetnosti	9	1996-12-14	2016-03-07	19.2279	Sarajevo	U	Canton Sarajevo	B	Fed	9				178.7
Canton Sarajevo	SARAJEVO, Prominjenjih umjetnosti	10	1997-04-19	2016-03-07	18.883	Sarajevo	U	Canton Sarajevo	B	Fed	10	1		1	184
Canton Sarajevo	SARAJEVO, Prominjenjih umjetnosti	11	1997-02-22	2016-03-07	19.0363	Sarajevo	U	Canton Sarajevo	B	Fed	11	1		1	178.6
Canton Sarajevo	SARAJEVO, Prominjenjih umjetnosti	12	1997-08-02	2016-03-07	18.5955	Sarajevo	U	Canton Sarajevo	B	Fed	12				177.3
Canton Sarajevo	SARAJEVO, Prominjenjih umjetnosti	13	1997-10-16	2016-03-07	18.3901	Sarajevo	U	Canton Sarajevo	B	Fed	13	1	1	2	178.2
Canton Sarajevo	SARAJEVO, Prominjenjih umjetnosti	14	1997-07-01	2016-03-07	18.6831	Sarajevo	U	Canton Sarajevo	B	Fed	14				177.5
Canton Sarajevo	SARAJEVO, Prva gimnazija	1	1998-06-03	2016-03-07	17.7604	Alipašino Polje	R	Canton Sarajevo	B	Fed	1		1	1	181.8
Canton Sarajevo	SARAJEVO, Prva gimnazija	2	1997-11-15	2016-03-07	18.308	Sarajevo	U	Canton Sarajevo	B	Fed	2	1	1	2	172.5
Canton Sarajevo	SARAJEVO, Prva gimnazija	3	1997-10-06	2016-03-07	18.4175	Sarajevo	U	Canton Sarajevo	B	Fed	3		1	1	190
Canton Sarajevo	SARAJEVO, Prva gimnazija	4	1997-10-29	2016-03-07	18.3546	Sarajevo	U	Canton Sarajevo	B	Fed	4		1	1	190.1
Canton Sarajevo	SARAJEVO, Prva gimnazija	5	1997-08-02	2016-03-07	18.5955	Sarajevo	U	Canton Sarajevo	B	Fed	5				185.3
Canton Sarajevo	SARAJEVO, Prva gimnazija	6	1997-02-13	2016-03-07	19.0609	Sarajevo	U	Canton Sarajevo	B	Fed	6	1	1	2	179.7
Canton Sarajevo	SARAJEVO, Prva gimnazija	7	1997-06-09	2016-03-07	18.7433	Sarajevo	U	Canton Sarajevo	B	Fed	7	1		1	176.5
Canton Sarajevo	SARAJEVO, Prva gimnazija	8	1996-10-09	2016-03-07	19.4086	Sarajevo	U	Canton Sarajevo	B	Fed	8	1	1	2	180
Canton Sarajevo	SARAJEVO, Prva gimnazija	9	1998-04-17	2016-03-07	17.8891	Sarajevo	U	Canton Sarajevo	B	Fed	9	1	1	2	181.3
Canton Sarajevo	SARAJEVO, Prva gimnazija	10	1997-03-29	2016-03-07	18.9405	Sarajevo	U	Canton Sarajevo	B	Fed	10				171.8
Canton Sarajevo	SARAJEVO, Prva gimnazija	11	1998-02-21	2016-03-07	18.0397	Sarajevo	U	Canton Sarajevo	B	Fed	11	1	1	2	189.3
Canton Sarajevo	SARAJEVO, Prva gimnazija	12	1998-03-21	2016-03-07	17.963	Sarajevo	U	Canton Sarajevo	B	Fed	12				168.6
Canton Sarajevo	SARAJEVO, Prva gimnazija	13	1997-07-30	2016-03-07	18.6037	Sarajevo	U	Canton Sarajevo	B	Fed	13				190.5
Canton Sarajevo	SARAJEVO, Prva gimnazija	14	1997-11-24	2016-03-07	18.2834	Sarajevo	U	Canton Sarajevo	B	Fed	14	1	1	2	182
Canton Sarajevo	SARAJEVO, Prva gimnazija	15	1997-12-03	2016-03-07	18.2587	Sarajevo	U	Canton Sarajevo	B	Fed	15				183.5
Canton Sarajevo	SARAJEVO, Prva gimnazija	16	1997-05-21	2016-03-07	18.7953	Sarajevo	U	Canton Sarajevo	B	Fed	16				181.4
Canton Sarajevo	SARAJEVO, Prva gimnazija	17	1997-10-22	2016-03-07	18.3737	Sarajevo	U	Canton Sarajevo	B	Fed	17				191.6
Canton Sarajevo	SARAJEVO, Prva gimnazija	18	1997-09-09	2016-03-07	18.4914	Sarajevo	U	Canton Sarajevo	B	Fed	18				182.2
Canton Sarajevo	SARAJEVO, Prva gimnazija	19	1998-05-16	2016-03-07	17.8097	Sarajevo	U	Canton Sarajevo	B	Fed	19		1	1	171
Canton Sarajevo	SARAJEVO, Prva gimnazija	20	1997-08-20	2016-03-07	18.5462	Sarajevo	U	Canton Sarajevo	B	Fed	20	1	1	2	196
Canton Sarajevo	SARAJEVO, Prva gimnazija	21	1997-11-11	2016-03-07	18.319	Sarajevo	U	Canton Sarajevo	B	Fed	21				173.6
Canton Sarajevo	SARAJEVO, Prva gimnazija	22	1997-06-20	2016-03-07	18.7132	Sarajevo	U	Canton Sarajevo	B	Fed	22	1	1	2	180.1
Canton Sarajevo	SARAJEVO, Treća gimnazija	1	1998-06-02	2016-03-07	17.7632	Sarajevo	U	Canton Sarajevo	B	Fed	1	1	1	2	182.5
Canton Sarajevo	SARAJEVO, Treća gimnazija	2	1998-10-28	2016-03-07	17.358	Sarajevo	U	Canton Sarajevo	B	Fed	2	1		1	187.1
Canton Sarajevo	SARAJEVO, Treća gimnazija	3	1998-10-06	2016-03-07	17.4182	Sarajevo	U	Canton Sarajevo	B	Fed	3	1	1	2	180.5
Canton Sarajevo	SARAJEVO, Treća gimnazija	4	1998-04-29	2016-03-07	17.8563	Sarajevo	U	Canton Sarajevo	B	Fed	4	1	1	2	192.1
Canton Sarajevo	SARAJEVO, Treća gimnazija	5	1998-11-03	2016-03-07	17.3415	Sarajevo	U	Canton Sarajevo	B	Fed	5	1	1	2	193
Canton Sarajevo	SARAJEVO, Treća gimnazija	6	1998-06-10	2016-03-07	17.7413	Sarajevo	U	Canton Sarajevo	B	Fed	6				180
Canton Sarajevo	SARAJEVO, Treća gimnazija	7	1998-09-29	2016-03-07	17.4374	Sarajevo	U	Canton Sarajevo	B	Fed	7				186
Canton Sarajevo	SARAJEVO, Treća gimnazija	8	1998-09-05	2016-03-07	17.5031	Sarajevo	U	Canton Sarajevo	B	Fed	8	1	1	2	183.2
Canton Sarajevo	SARAJEVO, Treća gimnazija	9	1998-08-30	2016-03-07	17.5195	Sarajevo	U	Canton Sarajevo	B	Fed	9				179.7
Canton Sarajevo	SARAJEVO, Treća gimnazija	10	1998-05-06	2016-03-07	17.8371	Sarajevo	U	Canton Sarajevo	B	Fed	10				185.5
Canton Sarajevo	SARAJEVO, Treća gimnazija	11	1998-08-11	2016-03-07	17.5715	Sarajevo	U	Canton Sarajevo	B	Fed	11				173.2
Canton Sarajevo	SARAJEVO, Treća gimnazija	12	1998-04-11	2016-03-07	17.9055	Sarajevo	U	Canton Sarajevo	B	Fed	12	1	1	2	177.1
Canton Sarajevo	SARAJEVO, Treća gimnazija	13	1998-04-20	2016-03-07	17.8809	Sarajevo	U	Canton Sarajevo	B	Fed	13	1	1	2	185.4
Canton Sarajevo	SARAJEVO, Treća gimnazija	14	1999-03-06	2016-03-07	17.0048	Sarajevo	U	Canton Sarajevo	B	Fed	14	1	1	2	169.4
Canton Sarajevo	SARAJEVO, Treća gimnazija	15	1998-06-21	2016-03-07	17.7112	Sarajevo	U	Canton Sarajevo	B	Fed	15	1	1	2	188.1
Canton Sarajevo	SARAJEVO, Treća gimnazija	16	1998-10-29	2016-03-07	17.3552	Sarajevo	U	Canton Sarajevo	B	Fed	16	1		1	175.9
Canton Sarajevo	SARAJEVO, Treća gimnazija	17	1998-07-07	2016-03-07	17.6674	Sarajevo	U	Canton Sarajevo	B	Fed	17	1	1	2	182.5
Canton Sarajevo	SARAJEVO, Treća gimnazija	18	1998-09-19	2016-03-07	17.4648	Sarajevo	U	Canton Sarajevo	B	Fed	18	1	1	2	179
Canton Sarajevo	SARAJEVO, Treća gimnazija	19	1998-10-20	2016-03-07	17.3799	Sarajevo	U	Canton Sarajevo	B	Fed	19	1	1	2	181.5
Canton Sarajevo	SARAJEVO, Treća gimnazija	20	1998-08-30	2016-03-07	17.5195	Sarajevo	U	Canton Sarajevo	B	Fed	20	1	1	2	187.6
Canton Sarajevo	SARAJEVO, Treća gimnazija	21	1998-08-05	2016-03-07	17.588	Sarajevo	U	Canton Sarajevo	B	Fed	21				171.9
Canton Sarajevo	SARAJEVO, Treća gimnazija	22	1998-07-08	2016-03-07	17.6646	Sarajevo	U	Canton Sarajevo	B	Fed	22	1	1	2	184.5
Canton Sarajevo	SARAJEVO, Treća gimnazija	23	1998-12-30	2016-03-07	17.1855	Sarajevo	U	Canton Sarajevo	B	Fed	23	1	1	2	189.5
Canton Sarajevo	SARAJEVO, Treća gimnazija	24	1998-11-19	2016-03-07	17.2977	Sarajevo	U	Canton Sarajevo	B	Fed	24	1	1	2	187.8
Canton Sarajevo	SARAJEVO, Treća gimnazija	25	1998-10-04	2016-03-07	17.4237	Sarajevo	U	Canton Sarajevo	B	Fed	25				181.9
Canton Sarajevo	SARAJEVO, Treća gimnazija	26	1998-04-07	2016-03-07	17.9165	Sarajevo	U	Canton Sarajevo	B	Fed	26				181.1
Canton Sarajevo	SARAJEVO, Treća gimnazija	27	1998-10-03	2016-03-07	17.4264	Sarajevo	U	Canton Sarajevo	B	Fed	27				189.6
Canton Sarajevo	SARAJEVO, Treća gimnazija	28	1998-12-25	2016-03-07	17.1992	Sarajevo	U	Canton Sarajevo	B	Fed	28				186.9
Canton Sarajevo	SARAJEVO, Ugostiteljsko-turistička	1	1997-10-31	2016-03-07	18.3491	Sarajevo	U	Canton Sarajevo	B	Fed	1				179.6
Canton Sarajevo	SARAJEVO, Ugostiteljsko-turistička	2	1997-12-27	2016-03-07	18.193	Sarajevo	U	Canton Sarajevo	B	Fed	2				184
Canton Sarajevo	SARAJEVO, Ugostiteljsko-turistička	3	1997-08-30	2016-03-07	18.5188	Sarajevo	U	Canton Sarajevo	B	Fed	3	1	1	2	189.1
Canton Sarajevo	SARAJEVO, Ugostiteljsko-turistička	4	1997-08-21	2016-03-07	18.5435	Sarajevo	U	Canton Sarajevo	B	Fed	4	1	1	2	186.1
Canton Sarajevo	SARAJEVO, Ugostiteljsko-turistička	5	1998-01-15	2016-03-07	18.141	Sarajevo	U	Canton Sarajevo	B	Fed	5	1		1	175.1
Canton Sarajevo	SARAJEVO, Ugostiteljsko-turistička	6	1997-06-27	2016-03-07	18.694	Sarajevo	U	Canton Sarajevo	B	Fed	6		1	1	193
Canton Sarajevo	SARAJEVO, Ugostiteljsko-turistička	7	1997-08-09	2016-03-07	18.5763	Sarajevo	U	Canton Sarajevo	B	Fed	7				191.1
Canton Sarajevo	SARAJEVO, Ugostiteljsko-turistička	8	1997-11-13	2016-03-07	18.3135	Sarajevo	U	Canton Sarajevo	B	Fed	8	1	1	2	168.5
Canton Sarajevo	SARAJEVO, Ugostiteljsko-turistička	9	1998-01-20	2016-03-07	18.1273	Vogošča	R	Canton Sarajevo	B	Fed	9	1	1	2	187.7
Canton Sarajevo	SARAJEVO, Ugostiteljsko-turistička	10	1997-10-20	2016-03-07	18.3792	Sarajevo	U	Canton Sarajevo	B	Fed	10		1	1	177.4
Canton Sarajevo	SARAJEVO, Ugostiteljsko-turistička	11	1997-06-16	2016-03-07	18.7242	Sarajevo	U	Canton Sarajevo	B	Fed	11	1		1	176.6
Canton Sarajevo	SARAJEVO, Ugostiteljsko-turistička	12	1997-07-20	2016-03-07	18.6311	Sarajevo	U	Canton Sarajevo	B	Fed	12	1		1	193.9
Canton Sarajevo	SARAJEVO, Ugostiteljsko-turistička	13	1997-08-13	2016-03-07	18.5654	Sarajevo	U	Canton Sarajevo	B	Fed	13	1		1	183.6
Canton Sarajevo	SARAJEVO, Ugostiteljsko-turistička	14	1997-11-08	2016-03-07	18.3272	Sarajevo	U	Canton Sarajevo	B	Fed	14	1		1	188.9
Canton Sarajevo	SARAJEVO, Ugostiteljsko-turistička	15	1996-01-29	2016-03-07	20.104	Sarajevo	U	Canton Sarajevo	B	Fed	15				178.2
Canton Sarajevo	SARAJEVO, Ugostiteljsko-turistička	16	1997-04-28	2016-03-07	18.8583	Sarajevo	U	Canton Sarajevo	B	Fed	16				170.4
Canton Sarajevo	SARAJEVO, Ugostiteljsko-turistička	17	1997-11-03	2016-03-07	18.3409	Sarajevo	U	Canton Sarajevo	B	Fed	17				174.7
Canton Sarajevo	SARAJEVO, Ugostiteljsko-turistička	18	1997-11-12	2016-03-07	18.3162	Sarajevo	U	Canton Sarajevo	B	Fed	18				188.5
Canton Sarajevo	SARAJEVO, Ugostiteljsko-turistička	19	1996-02-25	2016-03-07	20.0301	Sarajevo	U	Canton Sarajevo	B	Fed	19	1		1	174.9
Canton Sarajevo	SARAJEVO, Ugostiteljsko-turistička	20	1997-01-21	2016-03-07	19.1239	Roma	R	Canton Sarajevo	B	Fed	20		1	1	176.1
Canton Sarajevo	SARAJEVO, Ugostiteljsko-turistička	21	1996-02-01	2016-03-07	20.0958	Sarajevo	U	Canton Sarajevo	B	Fed	21	1	1	2	189.4
Canton Sarajevo	SARAJEVO, Ugostiteljsko-turistička	22	1996-11-27	2016-03-07	19.2745	Brdošić?	R	Canton Sarajevo	B	Fed	22	1	1	2	174.2
Canton Sarajevo	SARAJEVO, Ugostiteljsko-turistička	23	1997-02-13	2016-03-07	19.0609	Sarajevo	U	Canton Sarajevo	B	Fed	23	1	1	2	189.6
Canton Sarajevo	SARAJEVO, Ugostiteljsko-turistička	24	1997-03-12	2016-03-07	18.987	Sarajevo	U	Canton Sarajevo	B	Fed	24	1	1	2	185.9
Canton Sarajevo	SARAJEVO, Ugostiteljsko-turistička	25	1997-12-05	2016-03-07	18.2533	Sarajevo	U	Canton Sarajevo	B	Fed	25				166.6
Canton Sarajevo	SARAJEVO, Ugostiteljsko-turistička	26	1996-06-29	2016-03-07	19.6879	Sarajevo	U	Canton Sarajevo	B	Fed	26	1		1	175.9
Canton Sarajevo	SARAJEVO, Ugostiteljsko-turistička	27	1997-09-24	2016-03-07	18.4504	Sarajevo	U	Canton Sarajevo	B	Fed	27				176.6
Canton Sarajevo	SARAJEVO, Ugostiteljsko-turistička	28	1997-02-25	2016-03-07	19.0281	Sarajevo	U	Canton Sarajevo	B	Fed	28	1		1	165.3
Canton Sarajevo	SARAJEVO, Ugostiteljsko-turistička	29	1997-08-06	2016-03-07	18.5845	Sarajevo	U	Canton Sarajevo	B	Fed	29				180
Canton Sarajevo	SARAJEVO, Ugostiteljsko-turistička	30	1997-08-28	2016-03-07	18.5243	Ilidža	R	Canton Sarajevo	B	Fed	30	1		1	185.5
Canton Sarajevo	SARAJEVO, Ugostiteljsko-turistička	31	1996-09-11	2016-03-07	19.4853	Ilidža	R	Canton Sarajevo	B	Fed	31	1		1	178.6
Canton Sarajevo	SARAJEVO, Ugostiteljsko-turistička	32	1997-12-02	2016-03-07	18.2615	Sarajevo	U	Canton Sarajevo	B	Fed	32	1		1	184
Canton Sarajevo	SARAJEVO, Ugostiteljsko-turistička	33	1998-05-16	2016-03-07	17.8097	Sarajevo	U	Canton Sarajevo	B	Fed	33				174.9
Canton Sarajevo	SARAJEVO, Ugostiteljsko-turistička	34	1998-06-03	2016-03-07	17.7604	Sarajevo	U	Canton Sarajevo	B	Fed	34				174.3
Canton Sarajevo	SARAJEVO, Ugostiteljsko-turistička	35	1997-10-05	2016-03-07	18.4203	Sarajevo	U	Canton Sarajevo	B	Fed	35				171.4
Canton Sarajevo	SARAJEVO, Ugostiteljsko-turistička	36	1997-11-01	2016-03-07	18.3463	Sarajevo	U	Canton Sarajevo	B	Fed	36				179.7
Canton Sarajevo	SARAJEVO, Ugostiteljsko-turistička	37	1997-11-15	2016-03-07	18.308	Sarajevo	U	Canton Sarajevo	B	Fed	37	1		1	188
Canton Sarajevo	SARAJEVO, Ugostiteljsko-turistička	38	1997-09-05	2016-03-07	18.5024	Sarajevo	U	Canton Sarajevo	B	Fed	38				174.2
Canton Sarajevo	SARAJEVO, Ugostiteljsko-turistička	39	1997-06-17	2016-03-07	18.7214	Sarajevo	U	Canton Sarajevo	B	Fed	39	1		1	179.7
Canton Sarajevo	SARAJEVO, Ugostiteljsko-turistička	40	1998-03-09	2016-03-07	17.9959	Sarajevo	U	Canton Sarajevo	B	Fed	40	1	1	2	182.2
Canton Sarajevo	SARAJEVO, Ugostiteljsko-turistička	41	1998-02-12	2016-03-07	18.0643	Sarajevo	U	Canton Sarajevo	B	Fed	41	1		1	176.4
Canton Sarajevo	SARAJEVO, Ugostiteljsko-turistička	42	1997-10-04	2016-03-07	18.423	Sarajevo	U	Canton Sarajevo	B	Fed	42	1	1	2	205.3
Canton Sarajevo	SARAJEVO, Ugostiteljsko-turistička	43	1998-02-28	2016-03-07	18.0205	Sarajevo	U	Canton Sarajevo	B	Fed	43		1	1	189.8
Canton Sarajevo	SARAJEVO, Ugostiteljsko-turistička	44	1996-08-13	2016-03-07	19.5647	Sarajevo	U	Canton Sarajevo	B	Fed	44				181.9
Canton Sarajevo	SARAJEVO, Ugostiteljsko-turistička	45	1997-04-08	2016-03-07	18.9131	Hadžiči	R	Canton Sarajevo	B	Fed	45				177.1
Canton Sarajevo	SARAJEVO, Ugostiteljsko-turistička	46	1997-03-21	2016-03-07	18.9624	Ilijaš	R	Canton Sarajevo	B	Fed	46				182.7
Canton Sarajevo	SARAJEVO, Ugostiteljsko-turistička	47	1997-12-17	2016-03-07	18.2204	Ilidža	R	Canton Sarajevo	B	Fed	47		1	1	185.6
Canton Sarajevo	SARAJEVO, Ugostiteljsko-turistička	48	1998-07-27	2016-03-07	17.6126	Sarajevo	U	Canton Sarajevo	B	Fed	48		1	1	181.6
Canton Sarajevo	SARAJEVO, Ugostiteljsko-turistička	49	1997-11-18	2016-03-07	18.2998	Sarajevo	U	Canton Sarajevo	B	Fed	49	1		1	196.1
Canton Sarajevo	SARAJEVO, Ugostiteljsko-turistička	50	1997-08-24	2016-03-07	18.5352	Sarajevo	U	Canton Sarajevo	B	Fed	50		1	1	188.9
Canton Tuzla	DOBOJ ISTOK, Ekonomska	1	1997-10-26	2015-10-19	17.9795	Doboj Istok	R	Canton Tuzla	B	Fed	1	1	1	2	178
Canton Tuzla	DOBOJ ISTOK, Ekonomska	2	1997-07-06	2015-10-19	18.2861	Doboj Istok	R	Canton Tuzla	B	Fed	2				183
Canton Tuzla	DOBOJ ISTOK, Ekonomska	3	1998-01-22	2015-10-19	17.7385	Doboj Istok	R	Canton Tuzla	B	Fed	3				193.7
Canton Tuzla	DOBOJ ISTOK, Ekonomska	4	1998-01-09	2015-10-19	17.7741	Doboj Istok	R	Canton Tuzla	B	Fed	4				180.5
Canton Tuzla	DOBOJ ISTOK, Ekonomska	5	1997-12-01	2015-10-19	17.8809	Doboj Istok	R	Canton Tuzla	B	Fed	5				179.5
Canton Tuzla	DOBOJ ISTOK, Ekonomska	6	1997-07-08	2015-10-19	18.2806	Doboj Istok	R	Canton Tuzla	B	Fed	6				177.4
Canton Tuzla	DOBOJ ISTOK, Ekonomska	7	1998-02-24	2015-10-19	17.6482	Doboj Istok	R	Canton Tuzla	B	Fed	7				176.6
Canton Tuzla	DOBOJ ISTOK, Ekonomska	8	1998-05-24	2015-10-19	17.4045	Gračanica	R	Canton Tuzla	B	Fed	8	1		1	172.9
Canton Tuzla	DOBOJ ISTOK, Ekonomska	9	1998-08-29	2015-10-19	17.1389	Doboj Istok	R	Canton Tuzla	B	Fed	9	1		1	184.9
Canton Tuzla	DOBOJ ISTOK, Ekonomska	10	1998-08-29	2015-10-19	17.1389	Doboj Istok	R	Canton Tuzla	B	Fed	10				167.9
Canton Tuzla	DOBOJ ISTOK, Ekonomska	11	1997-10-27	2015-10-19	17.9767	Doboj Istok	R	Canton Tuzla	B	Fed	11				179.5
Canton Tuzla	DOBOJ ISTOK, Ekonomska	12	1998-08-05	2015-10-19	17.2047	Doboj Istok	R	Canton Tuzla	B	Fed	12				188
Canton Tuzla	DOBOJ ISTOK, Ekonomska	13	1998-02-10	2015-10-19	17.6865	Mala Brijesnica	R	Canton Tuzla	B	Fed	13				184
Canton Tuzla	DOBOJ ISTOK, Ekonomska	15	1998-08-23	2015-10-19	17.1554	Klokotnica	R	Canton Tuzla	B	Fed	15				167.1
Canton Tuzla	DOBOJ ISTOK, Ekonomska	16	1998-06-06	2015-10-19	17.3689	Doboj Istok	R	Canton Tuzla	B	Fed	16	1		1	183.4
Canton Tuzla	DOBOJ ISTOK, Gimnazija	1	1998-06-20	2015-10-19	17.3306	Klokotnica	R	Canton Tuzla	B	Fed	1				168.2
Canton Tuzla	DOBOJ ISTOK, Gimnazija	2	1998-04-24	2015-10-19	17.4867	Klokotnica	R	Canton Tuzla	B	Fed	2				181
Canton Tuzla	DOBOJ ISTOK, Gimnazija	3	1998-03-07	2015-10-19	17.6181	Klokotnica	R	Canton Tuzla	B	Fed	3				180.9
Canton Tuzla	DOBOJ ISTOK, Gimnazija	4	1998-09-23	2015-10-19	17.0705	Klokotnica	R	Canton Tuzla	B	Fed	4				169.3
Canton Tuzla	DOBOJ ISTOK, Gimnazija	5	1998-06-07	2015-10-19	17.3662	Klokotnica	R	Canton Tuzla	B	Fed	5				173.1
Canton Tuzla	GRAČANICA, Gimnazija	1	1997-08-14	2015-10-19	18.1793	Gračanica	R	Canton Tuzla	B	Fed	1				186.1	100.5	54.0032	178.9	96.1311
Canton Tuzla	GRAČANICA, Gimnazija	2	1997-10-13	2015-10-19	18.0151	Gračanica	R	Canton Tuzla	B	Fed	2	1	1	2	173.7	92.3	53.1376	175.7	101.151
Canton Tuzla	GRAČANICA, Gimnazija	3	1997-11-22	2015-10-19	17.9055	Gračanica	R	Canton Tuzla	B	Fed	3	1		1	181	96.3	53.2044	181.9	100.497
Canton Tuzla	GRAČANICA, Gimnazija	4	1997-04-14	2015-10-19	18.5133	Gračanica	R	Canton Tuzla	B	Fed	4				177.9	96.5	54.244	176.7	99.3255
Canton Tuzla	GRAČANICA, Gimnazija	5	1997-08-25	2015-10-19	18.1492	Gračanica	R	Canton Tuzla	B	Fed	5				170.5	91	53.3724	169.7	99.5308
Canton Tuzla	GRAČANICA, Gimnazija	6	1998-01-07	2015-10-19	17.7796	Gračanica	R	Canton Tuzla	B	Fed	6	1	1	2	187.5	94.5	50.4	190.8	101.76
Canton Tuzla	GRAČANICA, Gimnazija	7	1997-09-17	2015-10-19	18.0862	Gračanica	R	Canton Tuzla	B	Fed	7				178.5	96.2	53.8936	177.3	99.3277
Canton Tuzla	GRAČANICA, Gimnazija	8	1997-10-24	2015-10-19	17.9849	Gračanica	R	Canton Tuzla	B	Fed	8				181.8	96.6	53.1353	179.5	98.7349
Canton Tuzla	GRAČANICA, Gimnazija	9	1998-07-01	2015-10-19	17.3005	Gračanica	R	Canton Tuzla	B	Fed	9		1	1	190.8	99.2	51.9916	187.7	98.3753
Canton Tuzla	GRAČANICA, Gimnazija	10	1997-08-15	2015-10-19	18.1766	Orahovica	R	Canton Tuzla	B	Fed	10	1		1	182.5	97.3	53.3151	184.9	101.315
Canton Tuzla	GRAČANICA, Gimnazija	11	1997-08-22	2015-10-19	18.1574	Gračanica	R	Canton Tuzla	B	Fed	11	1		1	178.4	96.2	53.9238	173	96.9731
Canton Tuzla	GRAČANICA, Gimnazija	12	1997-10-03	2015-10-19	18.0424	Gračanica	R	Canton Tuzla	B	Fed	12				180	95.5	53.0556	181.4	100.778
Canton Tuzla	GRAČANICA, Gimnazija	13	1997-09-02	2015-10-19	18.1273	Gračanica	R	Canton Tuzla	B	Fed	13				186.4	97.6	52.3605	191.6	102.79
Canton Tuzla	GRAČANICA, Gimnazija	14	1997-08-02	2015-10-19	18.2122	Gračanica	R	Canton Tuzla	B	Fed	14				173.3	91.7	52.914	173.9	100.346
Canton Tuzla	GRAČANICA, Gimnazija	15	1997-10-11	2015-10-19	18.0205	Gračanica	R	Canton Tuzla	B	Fed	15				188.7	95.3	50.5034	195.6	103.657
Canton Tuzla	GRAČANICA, Gimnazija	16	1997-07-10	2015-10-19	18.2752	Gračanica	R	Canton Tuzla	B	Fed	16	1	1	2	182.2	94.7	51.9759	179.3	98.4083
Canton Tuzla	GRAČANICA, Gimnazija	17	1997-06-18	2015-10-19	18.3354	Gračanica	R	Canton Tuzla	B	Fed	17				183.3	97	52.9187	178.5	97.3813
Canton Tuzla	GRAČANICA, Gimnazija	18	1997-06-28	2015-10-19	18.308	Gračanica	R	Canton Tuzla	B	Fed	18	1		1	185.4	94	50.7012	189.9	102.427
Canton Tuzla	GRAČANICA, Gimnazija	19	1997-10-06	2015-10-19	18.0342	Gračanica	R	Canton Tuzla	B	Fed	19	1	1	2	181	96.9	53.5359	183.6	101.436
Canton Tuzla	GRAČANICA, Gimnazija	20	1997-06-18	2015-10-19	18.3354	Gračanica	R	Canton Tuzla	B	Fed	20				184	97.1	52.7717	178.4	96.9565
Canton Tuzla	GRAČANICA, Gimnazija	21	1998-02-23	2015-10-19	17.6509	Gračanica	R	Canton Tuzla	B	Fed	21	1		1	180.8	93.4	51.6593	187.6	103.761
Canton Tuzla	GRAČANICA, Mješovita srednja	1	1997-06-15	2015-10-19	18.3436	Lukavica	R	Canton Tuzla	B	Fed	1				185.2	98.8	53.3477	193.8	104.644
Canton Tuzla	GRAČANICA, Mješovita srednja	2	1997-10-13	2015-10-19	18.0151	Gračanica	R	Canton Tuzla	B	Fed	2				177.1	93.6	52.8515	177.3	100.113
Canton Tuzla	GRAČANICA, Mješovita srednja	3	1997-10-04	2015-10-19	18.0397	Gračanica	R	Canton Tuzla	B	Fed	3	1		1	183.7	96.3	52.4224	180.3	98.1492
Canton Tuzla	GRAČANICA, Mješovita srednja	4	1997-05-13	2015-10-19	18.4339	Gračanica	R	Canton Tuzla	B	Fed	4				168.8	93	55.0948	171	101.303
Canton Tuzla	GRAČANICA, Mješovita srednja	5	1997-04-22	2015-10-19	18.4914	Gračanica	R	Canton Tuzla	B	Fed	5				187.6	98.3	52.3987	183.7	97.9211
Canton Tuzla	GRAČANICA, Mješovita srednja	6	1997-05-29	2015-10-19	18.3901	Gračanica	R	Canton Tuzla	B	Fed	6				191.1	99.5	52.067	195.3	102.198
Canton Tuzla	GRAČANICA, Mješovita srednja	7	1997-06-06	2015-10-19	18.3682	Klokotnica	R	Canton Tuzla	B	Fed	7				181.5	97.3	53.6088	183.5	101.102
Canton Tuzla	GRAČANICA, Mješovita srednja	8	1997-08-04	2015-10-19	18.2067	Gračanica	R	Canton Tuzla	B	Fed	8	1		1	178.4	93.5	52.4103	181.7	101.85
Canton Tuzla	GRAČANICA, Mješovita srednja	9	1997-11-02	2015-10-19	17.9603	Lukavica	R	Canton Tuzla	B	Fed	9				174.4	91.4	52.4083	178.3	102.236
Canton Tuzla	GRAČANICA, Mješovita srednja	10	1997-06-09	2015-10-19	18.36	Malešiči	R	Canton Tuzla	B	Fed	10				171.1	92.5	54.062	170.7	99.7662
Canton Tuzla	GRAČANICA, Mješovita srednja	11	1997-04-23	2015-10-19	18.4887	Škohovica	R	Canton Tuzla	B	Fed	11				180.1	97.1	53.9145	180.7	100.333
Canton Tuzla	GRAČANICA, Mješovita srednja	12	1997-05-15	2015-10-19	18.4285	Soko	R	Canton Tuzla	B	Fed	12				184.8	95	51.4069	187.3	101.353
Canton Tuzla	GRAČANICA, Mješovita srednja	13	1997-04-20	2015-10-19	18.4969	Donja Orahovica	R	Canton Tuzla	B	Fed	13				170.6	92	53.9273	172.6	101.172
Canton Tuzla	GRAČANICA, Mješovita srednja	14	1997-09-25	2015-10-19	18.0643	Pribava	R	Canton Tuzla	B	Fed	14				174.5	93	53.2951	178.3	102.178
Canton Tuzla	GRAČANICA, Mješovita srednja	15	1997-10-14	2015-10-19	18.0123	Gornja Orahovica	R	Canton Tuzla	B	Fed	15				172	93.7	54.4767	175.5	102.035
Canton Tuzla	GRAČANICA, Mješovita srednja	16	1997-05-03	2015-10-19	18.4613	Gračanica	R	Canton Tuzla	B	Fed	16	1		1	169.7	90.3	53.2115	175.5	103.418
Canton Tuzla	GRAČANICA, Mješovita srednja	17	1997-06-19	2015-10-19	18.3326	Gračanica	R	Canton Tuzla	B	Fed	17		1	1	168.3	92.5	54.9614	168.3	100
Canton Tuzla	GRAČANICA, Mješovita srednja	18	1997-03-07	2015-10-19	18.6174	Brijesnica	R	Canton Tuzla	B	Fed	18	1		1	177.3	95	53.5815	178.7	100.79
Canton Tuzla	GRAČANICA, Mješovita srednja	19	1997-06-23	2015-10-19	18.3217	Soko	R	Canton Tuzla	B	Fed	19	1		1	183.2	98	53.4934	187.3	102.238
Canton Tuzla	GRAČANICA, Mješovita srednja	20	1997-02-16	2015-10-19	18.6694	Gračanica	R	Canton Tuzla	B	Fed	20				183.1	97.5	53.2496	192.2	104.97
Canton Tuzla	GRAČANICA, Mješovita srednja	21	1997-06-28	2015-10-19	18.308	Gračanica	R	Canton Tuzla	B	Fed	21				180	97	53.8889	175.3	97.3889
Canton Tuzla	GRAČANICA, Mješovita srednja	22	1997-03-07	2015-10-19	18.6174	Gračanica	R	Canton Tuzla	B	Fed	22				165.3	90.4	54.6884	158	95.5838
Canton Tuzla	GRAČANICA, Mješovita srednja	23	1997-06-18	2015-10-19	18.3354	Brijesnica	R	Canton Tuzla	B	Fed	23	1		1	187	95	50.8021	196	104.813
Canton Tuzla	GRAČANICA, Mješovita srednja	24	1997-09-21	2015-10-19	18.0753	Brijesnica	R	Canton Tuzla	B	Fed	24				174.2	92	52.8129	172.4	98.9667
Canton Tuzla	GRAČANICA, Mješovita srednja	25	1997-05-05	2015-10-19	18.4559	Doborovci	R	Canton Tuzla	B	Fed	25				178.5	96.8	54.2297	179.4	100.504
Canton Tuzla	GRAČANICA, Mješovita srednja	26	1997-07-21	2015-10-19	18.245	Gračanica	R	Canton Tuzla	B	Fed	26				173.6	97.3	56.0484	182.4	105.069
Canton Tuzla	GRAČANICA, Mješovita srednja	27	1997-04-24	2015-10-19	18.486	Gračanica	R	Canton Tuzla	B	Fed	27				178	92.8	52.1348	176.7	99.2697
Canton Tuzla	GRAČANICA, Mješovita srednja	28	1997-08-15	2015-10-19	18.1766	Gračanica	R	Canton Tuzla	B	Fed	28				187.5	96.3	51.36	191.5	102.133
Canton Tuzla	GRAČANICA, Mješovita srednja	29	1997-09-15	2015-10-19	18.0917	Gračanica	R	Canton Tuzla	B	Fed	29				178.4	98.5	55.213	179.3	100.504
Canton Tuzla	GRAČANICA, Mješovita srednja	30	1997-10-01	2015-10-19	18.0479	Sjenina	R	Region Doboj	B	RS	30				178.7	94.5	52.8819	175.8	98.3772
Canton Tuzla	GRAČANICA, Mješovita srednja	31	1997-07-18	2015-10-19	18.2533	Donja Orahovica	R	Canton Tuzla	B	Fed	31				177.2	94.4	53.2731	171.8	96.9526
Canton Tuzla	GRAČANICA, Mješovita srednja	32	1997-06-20	2015-10-19	18.3299	Sjenina	R	Region Doboj	B	RS	32				177.5	92.6	52.169	171.6	96.6761
Canton Tuzla	GRAČANICA, Mješovita srednja	33	1997-05-20	2015-10-19	18.4148	Gračanica	R	Canton Tuzla	B	Fed	33	1		1	174	89.2	51.2644	180.5	103.736
Canton Tuzla	GRAČANICA, Mješovita srednja	34	1997-05-02	2015-10-19	18.4641	Pribava	R	Canton Tuzla	B	Fed	34				167	90	53.8922	173.1	103.653
Canton Tuzla	GRAČANICA, Mješovita srednja	35	1997-03-28	2015-10-19	18.5599	Lukavica	R	Canton Tuzla	B	Fed	35				177.2	93.2	52.5959	182.2	102.822
Canton Tuzla	GRAČANICA, Mješovita srednja	36	1997-09-27	2015-10-19	18.0589	Sjenina	R	Region Doboj	B	RS	36				168.2	90	53.5077	173.3	103.032
Canton Tuzla	GRAČANICA, Mješovita srednja	37	1997-09-05	2015-10-19	18.1191	Gračanica	R	Canton Tuzla	B	Fed	37				184	99.2	53.913	189.1	102.772
Canton Tuzla	GRAČANICA, Mješovita srednja	38	1997-05-06	2015-10-19	18.4531	Trnovci	R	Canton Tuzla	B	Fed	38				183.9	94.5	51.3866	184	100.054
Canton Tuzla	GRAČANICA, Mješovita srednja	39	1997-06-09	2015-10-19	18.36	Donja Orahovica	R	Canton Tuzla	B	Fed	39		1	1	178.6	93.9	52.5756	184.5	103.303
Canton Tuzla	GRAČANICA, Mješovita srednja	40	1997-03-20	2015-10-19	18.5818	Lukavica	R	Canton Tuzla	B	Fed	40	1		1	171.8	91	52.9686	173.8	101.164
Canton Tuzla	GRAČANICA, Mješovita srednja	41	1997-05-15	2015-10-19	18.4285	Malešiči	R	Canton Tuzla	B	Fed	41				182.5	95.1	52.1096	188.1	103.068
Canton Tuzla	GRAČANICA, Mješovita srednja	42	1997-07-21	2015-10-19	18.245	Gračanica	R	Canton Tuzla	B	Fed	42				179	92.6	51.7318	182.8	102.123
Canton Tuzla	GRAČANICA, Mješovita srednja	43	1997-06-25	2015-10-19	18.3162	Gračanica	R	Canton Tuzla	B	Fed	43				179.5	95.6	53.2591	180.5	100.557
Canton Tuzla	TUZLA, Ekonomska	1	1998-06-27	2015-10-19	17.3114	Tuzla	U	Canton Tuzla	B	Fed	1	1	1	2	183
Canton Tuzla	TUZLA, Ekonomska	2	1998-10-22	2015-10-19	16.9911	Tuzla	U	Canton Tuzla	B	Fed	2	1	1	2	185
Canton Tuzla	TUZLA, Ekonomska	3	1997-12-02	2015-10-19	17.8782	Tuzla	U	Canton Tuzla	B	Fed	3	1		1	182.5
Canton Tuzla	TUZLA, Ekonomska	4	1997-10-16	2015-10-19	18.0068	Tuzla	U	Canton Tuzla	B	Fed	4	1		1	183.4
Canton Tuzla	TUZLA, Ekonomska	5	1997-06-17	2015-10-19	18.3381	Tuzla	U	Canton Tuzla	B	Fed	5				179
Canton Tuzla	TUZLA, Ekonomska	6	1997-09-22	2015-10-19	18.0726	Tuzla	U	Canton Tuzla	B	Fed	6				180.6
Canton Tuzla	TUZLA, Ekonomska	7	1997-03-17	2015-10-19	18.59	Tuzla	U	Canton Tuzla	B	Fed	7				179.9
Canton Tuzla	TUZLA, Ekonomska	8	1997-10-17	2015-10-19	18.0041	Tuzla	U	Canton Tuzla	B	Fed	8	1		1	179.6
Canton Tuzla	TUZLA, Ekonomska	9	1997-09-22	2015-10-19	18.0726	Tuzla	U	Canton Tuzla	B	Fed	9		1	1	182.7
Canton Tuzla	TUZLA, Geodetska	1	1997-08-22	2015-10-19	18.1574	Banoviči	R	Canton Tuzla	B	Fed	1				194
Canton Tuzla	TUZLA, Geodetska	2	1998-04-28	2015-10-19	17.4757	Tojšiči	R	Canton Tuzla	B	Fed	2	1		1	187.6
Canton Tuzla	TUZLA, Geodetska	3	1997-07-01	2015-10-19	18.2998	Tuzla	U	Canton Tuzla	B	Fed	3				183.4
Canton Tuzla	TUZLA, Geodetska	4	1998-01-08	2015-10-19	17.7769	Srebrenik	R	Canton Tuzla	B	Fed	4				179.7
Canton Tuzla	TUZLA, Geodetska	5	1997-04-13	2015-10-19	18.5161	Banoviči	R	Canton Tuzla	B	Fed	5				180.7
Canton Tuzla	TUZLA, Geodetska	6	1997-09-03	2015-10-19	18.1246	Živinice	R	Canton Tuzla	B	Fed	6				187.2
Canton Tuzla	TUZLA, Geodetska	7	1997-11-25	2015-10-19	17.8973	Lukavac	R	Canton Tuzla	B	Fed	7				177
Canton Tuzla	TUZLA, Geodetska	8	1997-09-30	2015-10-19	18.0507	Podgajevi	R	Canton Tuzla	B	Fed	8				184.1
Canton Tuzla	TUZLA, Geodetska	9	1997-08-14	2015-10-19	18.1793	Tuzla	U	Canton Tuzla	B	Fed	9				175
Canton Tuzla	TUZLA, Geodetska	10	1997-04-07	2015-10-19	18.5325	Kalesija	R	Canton Tuzla	B	Fed	10				174.5
Canton Tuzla	TUZLA, Geodetska	11	1997-09-19	2015-10-19	18.0808	Živinice	R	Canton Tuzla	B	Fed	11	1		1	179.9
Canton Tuzla	TUZLA, Geodetska	12	1997-09-23	2015-10-19	18.0698	Lukavac	R	Canton Tuzla	B	Fed	12		1	1	176
Canton Tuzla	TUZLA, Geodetska	13	1997-05-27	2015-10-19	18.3956	Živinice	R	Canton Tuzla	B	Fed	13	1	1	2	185
Canton Tuzla	TUZLA, Geodetska	14	1997-05-30	2015-10-19	18.3874	Lukavac	R	Canton Tuzla	B	Fed	14	1	1	2	177
Canton Tuzla	TUZLA, Geodetska	15	1997-11-11	2015-10-19	17.9357	Živinice	R	Canton Tuzla	B	Fed	15	1		1	178
Canton Tuzla	TUZLA, Geodetska	16	1998-04-06	2015-10-19	17.5359	Lukavac	R	Canton Tuzla	B	Fed	16	1	1	2	192.5
Canton Tuzla	TUZLA, Geodetska	17	1997-05-19	2015-10-19	18.4175	Lukavac	R	Canton Tuzla	B	Fed	17	1		1	174.1
Canton Tuzla	TUZLA, Geodetska	18	1997-08-14	2015-10-19	18.1793	Živinice	R	Canton Tuzla	B	Fed	18				177.3
Canton Tuzla	TUZLA, Geodetska	19	1997-05-22	2015-10-19	18.4093	Lukavac	R	Canton Tuzla	B	Fed	19				180
Canton Tuzla	TUZLA, Geodetska	20	1997-04-09	2015-10-19	18.527	Tuzla	U	Canton Tuzla	B	Fed	20				189.8
Canton Tuzla	TUZLA, Geodetska	21	1998-02-25	2015-10-19	17.6454	Poljice	R	Canton Tuzla	B	Fed	21				179.5
Canton Tuzla	TUZLA, Geodetska	22	1997-09-21	2015-10-19	18.0753	Stupari	R	Canton Tuzla	B	Fed	22	1		1	173
Canton Tuzla	TUZLA, Geodetska	23	1998-02-12	2015-10-19	17.681	Gornja Tuzla	R	Canton Tuzla	B	Fed	23				174.5
Canton Tuzla	TUZLA, Geodetska	24	1997-02-22	2015-10-19	18.653	Sapna	R	Canton Tuzla	B	Fed	24				175.4
Canton Tuzla	TUZLA, Geodetska	25	1997-07-17	2015-10-19	18.256	Tuzla	U	Canton Tuzla	B	Fed	25				179.7
Canton Tuzla	TUZLA, Geodetska	26	1997-07-07	2015-10-19	18.2834	Tuzla	U	Canton Tuzla	B	Fed	26	1		1	180.9
Canton Tuzla	TUZLA, Geodetska	27	1997-04-21	2015-10-19	18.4942	Gornja Tuzla	R	Canton Tuzla	B	Fed	27				168.6
Canton Tuzla	TUZLA, Geodetska	28	1998-03-09	2015-10-19	17.6126	Lukavac	R	Canton Tuzla	B	Fed	28				185.2
Canton Tuzla	TUZLA, Geodetska	29	1997-12-10	2015-10-19	17.8563	Kiseljak	R	Canton Central Bosnia	B	Fed	29				173
Canton Tuzla	TUZLA, Geodetska	30	1997-12-12	2015-10-19	17.8508	Kalesija	R	Canton Tuzla	B	Fed	30	1		1	182.8
Canton Tuzla	TUZLA, Geodetska	31	1997-03-28	2015-10-19	18.5599	Stupari	R	Canton Tuzla	B	Fed	31				187.4
Canton Tuzla	TUZLA, Geodetska	32	1997-06-24	2015-10-19	18.319	Kalesija	R	Canton Tuzla	B	Fed	32				170.6
Canton Tuzla	TUZLA, Geodetska	33	1997-12-27	2015-10-19	17.8097	Tuzla	U	Canton Tuzla	B	Fed	33				177.4
Canton Tuzla	TUZLA, Geodetska	34	1998-06-21	2015-10-19	17.3279	Tuzla	U	Canton Tuzla	B	Fed	34	1		1	176.6
Canton Tuzla	TUZLA, Geodetska	35	1998-08-14	2015-10-19	17.18	Tuzla	U	Canton Tuzla	B	Fed	35	1		1	176.7
Canton Tuzla	TUZLA, Geodetska	36	1997-06-30	2015-10-19	18.3025	Srebrenik	R	Canton Tuzla	B	Fed	36				172.3
Canton Tuzla	TUZLA, Gimnazija Ismet Mujezinović	1	1997-08-03	2015-10-19	18.2094	Tuzla	U	Canton Tuzla	B	Fed	1	1	1	2	183.1
Canton Tuzla	TUZLA, Gimnazija Ismet Mujezinović	2	1997-07-07	2015-10-19	18.2834	Tuzla	U	Canton Tuzla	B	Fed	2	1		1	176.5
Canton Tuzla	TUZLA, Gimnazija Ismet Mujezinović	3	1997-04-28	2015-10-19	18.475	Kalesija	R	Canton Tuzla	B	Fed	3	1		1	182.6
Canton Tuzla	TUZLA, Gimnazija Ismet Mujezinović	4	1997-09-01	2015-10-19	18.13	Tuzla	U	Canton Tuzla	B	Fed	4	1	1	2	183.9
Canton Tuzla	TUZLA, Gimnazija Ismet Mujezinović	5	1996-10-29	2015-10-19	18.9706	Čelič	R	Canton Tuzla	B	Fed	5	1	1	2	171.9
Canton Tuzla	TUZLA, Gimnazija Ismet Mujezinović	6	1997-08-24	2015-10-19	18.152	Tuzla	U	Canton Tuzla	B	Fed	6	1	1	2	184
Canton Tuzla	TUZLA, Gimnazija Ismet Mujezinović	7	1997-04-01	2015-10-19	18.5489	Tuzla	U	Canton Tuzla	B	Fed	7		1	1	184.1
Canton Tuzla	TUZLA, Gimnazija Ismet Mujezinović	8	1997-08-08	2015-10-19	18.1958	Tuzla	U	Canton Tuzla	B	Fed	8		1	1	183.1
Canton Tuzla	TUZLA, Gimnazija Ismet Mujezinović	9	1997-02-09	2015-10-19	18.6886	Tuzla	U	Canton Tuzla	B	Fed	9	1	1	2	170.5
Canton Tuzla	TUZLA, Gimnazija Ismet Mujezinović	10	1997-06-23	2015-10-19	18.3217	Tuzla	U	Canton Tuzla	B	Fed	10	1		1	181.1
Canton Tuzla	TUZLA, Gimnazija Ismet Mujezinović	11	1997-08-17	2015-10-19	18.1711	Tuzla	U	Canton Tuzla	B	Fed	11				178.8
Canton Tuzla	TUZLA, Gimnazija Ismet Mujezinović	12	1997-10-10	2015-10-19	18.0233	Tuzla	U	Canton Tuzla	B	Fed	12	1		1	182.9
Canton Tuzla	TUZLA, Gimnazija Ismet Mujezinović	13	1997-09-02	2015-10-19	18.1273	Tuzla	U	Canton Tuzla	B	Fed	13		1	1	176.3
Canton Tuzla	TUZLA, Gimnazija Ismet Mujezinović	14	1997-05-22	2015-10-19	18.4093	Tuzla	U	Canton Tuzla	B	Fed	14	1		1	182.1
Canton Tuzla	TUZLA, Gimnazija Ismet Mujezinović	15	1996-12-14	2015-10-19	18.8446	Kalesija	R	Canton Tuzla	B	Fed	15				170.1
Canton Tuzla	TUZLA, Gimnazija Ismet Mujezinović	16	1997-06-19	2015-10-19	18.3326	Čelič	R	Canton Tuzla	B	Fed	16	1		1	179.4
Canton Tuzla	TUZLA, Gimnazija Ismet Mujezinović	17	1997-05-21	2015-10-19	18.412	Tuzla	U	Canton Tuzla	B	Fed	17				183
Canton Tuzla	TUZLA, Medicinska	1	1997-11-24	2015-10-19	17.9001	Tuzla	U	Canton Tuzla	B	Fed	1				187
Canton Tuzla	TUZLA, Medicinska	2	1997-11-17	2015-10-19	17.9192	Lukavac	R	Canton Tuzla	B	Fed	2				175.3
Canton Tuzla	TUZLA, Medicinska	3	1997-03-07	2015-10-19	18.6174	Prokosoviči	R	Canton Tuzla	B	Fed	3				182.6
Canton Tuzla	TUZLA, Medicinska	4	1997-06-24	2015-10-19	18.319	Tuzla	U	Canton Tuzla	B	Fed	4				188.9
Canton Tuzla	TUZLA, Medicinska	5	1998-02-02	2015-10-19	17.7084	Lukavac	R	Canton Tuzla	B	Fed	5				181.1
Canton Tuzla	TUZLA, Medicinska	6	1998-04-23	2015-10-19	17.4894	Mihailoviči	R	Canton Tuzla	B	Fed	6				181.2
Canton Tuzla	TUZLA, Medicinska	7	1997-11-24	2015-10-19	17.9001	Tuzla	U	Canton Tuzla	B	Fed	7				172.9
Canton Tuzla	TUZLA, Medicinska	8	1997-09-19	2015-10-19	18.0808	Tuzla	U	Canton Tuzla	B	Fed	8				180.3
Canton Tuzla	TUZLA, Medicinska	9	1997-04-09	2015-10-19	18.527	Tuzla	U	Canton Tuzla	B	Fed	9				176.9
Canton Tuzla	TUZLA, Medicinska	10	1997-06-17	2015-10-19	18.3381	Tuzla	U	Canton Tuzla	B	Fed	10				183.9
Canton Tuzla	TUZLA, Medicinska	11	1998-05-01	2015-10-19	17.4675	Tuzla	U	Canton Tuzla	B	Fed	11				170.7
Canton Tuzla	TUZLA, Medicinska	12	1997-06-10	2015-10-19	18.3573	Stupari	R	Canton Tuzla	B	Fed	12				183.3
Canton Tuzla	TUZLA, Medicinska	13	1997-05-30	2015-10-19	18.3874	Tuzla	U	Canton Tuzla	B	Fed	13				185.2
Canton Tuzla	TUZLA, Medicinska	14	1997-09-21	2015-10-19	18.0753	Tuzla	U	Canton Tuzla	B	Fed	14				181.5
Canton Tuzla	TUZLA, Medicinska	15	1997-10-06	2015-10-19	18.0342	Teočak	R	Canton Tuzla	B	Fed	15				181
Canton Tuzla	TUZLA, Medicinska	16	1998-02-04	2015-10-19	17.7029	Tuzla	U	Canton Tuzla	B	Fed	16				181.3
Canton Tuzla	TUZLA, Medicinska	17	1997-06-09	2015-10-19	18.36	Srebrenik	R	Canton Tuzla	B	Fed	17				179.3
Canton Tuzla	TUZLA, Medicinska	18	1997-06-06	2015-10-19	18.3682	Tuzla	U	Canton Tuzla	B	Fed	18				181.7
Canton Tuzla	TUZLA, Medicinska	19	1997-07-30	2015-10-19	18.2204	Tuzla	U	Canton Tuzla	B	Fed	19				176.9
Canton Tuzla	TUZLA, Medicinska	20	1997-08-18	2015-10-19	18.1684	Tuzla	U	Canton Tuzla	B	Fed	20				179
Canton Tuzla	TUZLA, Medicinska	21	1998-04-25	2015-10-19	17.4839	Tuzla	U	Canton Tuzla	B	Fed	21				177
Canton Tuzla	TUZLA, Medicinska	22	1997-09-20	2015-10-19	18.078	Tuzla	U	Canton Tuzla	B	Fed	22				187.8
Canton Tuzla	TUZLA, Medicinska	23	1997-03-25	2015-10-19	18.5681	Tuzla	U	Canton Tuzla	B	Fed	23				178.1
Canton Tuzla	TUZLA, Medicinska	24	1998-05-15	2015-10-19	17.4292	Tuzla	U	Canton Tuzla	B	Fed	24				180
Canton Tuzla	TUZLA, Medicinska	25	1998-02-13	2015-10-19	17.6783	Tuzla	U	Canton Tuzla	B	Fed	25	1	1	2	191.7
Canton Tuzla	TUZLA, Medicinska	26	1996-12-29	2015-10-19	18.8036	Kalesija	R	Canton Tuzla	B	Fed	26				185
Canton Tuzla	TUZLA, Medicinska	27	1998-02-16	2015-10-19	17.6701	Kalesija	R	Canton Tuzla	B	Fed	27				175.5
Canton Tuzla	TUZLA, Medicinska	28	1997-11-17	2015-10-19	17.9192	Kalesija	R	Canton Tuzla	B	Fed	28				178.2
Canton Tuzla	TUZLA, Medicinska	29	1997-05-06	2015-10-19	18.4531	Tuzla	U	Canton Tuzla	B	Fed	29	1	1	2	173.4
Canton Tuzla	TUZLA, Medicinska	30	1997-06-28	2015-10-19	18.308	Kalesija	R	Canton Tuzla	B	Fed	30				175.2
Canton Tuzla	TUZLA, Medicinska	31	1997-08-30	2015-10-19	18.1355	Tuzla	U	Canton Tuzla	B	Fed	31	1		1	179.6
Canton Tuzla	TUZLA, Medicinska	32	1997-10-17	2015-10-19	18.0041	Špionica	R	Canton Tuzla	B	Fed	32	1		1	178.6
Canton Tuzla	TUZLA, Medicinska	33	1998-04-07	2015-10-19	17.5332	Tuzla	U	Canton Tuzla	B	Fed	33				190
Canton Tuzla	TUZLA, Medicinska	34	1997-08-09	2015-10-19	18.193	Lukavac	R	Canton Tuzla	B	Fed	34				182.8
Canton Tuzla	TUZLA, Medicinska	35	1998-04-15	2015-10-19	17.5113	Tuzla	U	Canton Tuzla	B	Fed	35		1	1	174.6
Canton Tuzla	TUZLA, Medicinska	36	1997-05-02	2015-10-19	18.4641	Tuzla	U	Canton Tuzla	B	Fed	36				178
Canton Tuzla	TUZLA, Medicinska	37	1997-05-12	2015-10-19	18.4367	Kladanj	R	Canton Tuzla	B	Fed	37				179.2
Canton Tuzla	TUZLA, Medicinska	38	1996-04-22	2015-10-19	19.4908	Tuzla	U	Canton Tuzla	B	Fed	38	1		1	174.5
Canton Tuzla	TUZLA, Medicinska	39	1997-11-30	2015-10-19	17.8836	Tuzla	U	Canton Tuzla	B	Fed	39		1	1	194.9
Canton Tuzla	TUZLA, Medicinska	40	1997-11-30	2015-10-19	17.8836	Tuzla	U	Canton Tuzla	B	Fed	40		1	1	191.9
Canton Tuzla	TUZLA, Medicinska	41	1997-03-08	2015-10-19	18.6146	Vukovije Donje	R	Canton Tuzla	B	Fed	41				179.9
Canton Tuzla	TUZLA, Medicinska	42	1997-04-28	2015-10-19	18.475	Gornji Rainci	R	Canton Tuzla	B	Fed	42	1		1	180
Canton Tuzla	TUZLA, Medicinska	43	1997-06-08	2015-10-19	18.3628	Tuzla	U	Canton Tuzla	B	Fed	43	1	1	2	185.5
Canton Tuzla	TUZLA, Rudarska	1	1997-06-17	2015-10-19	18.3381	Srebrenik	R	Canton Tuzla	B	Fed	1	1		1	180.9
Canton Tuzla	TUZLA, Rudarska	2	1997-08-08	2015-10-19	18.1958	Tuzla	U	Canton Tuzla	B	Fed	2	1		1	176.2
Canton Tuzla	TUZLA, Rudarska	3	1997-08-11	2015-10-19	18.1875	Živinice	R	Canton Tuzla	B	Fed	3				179.8
Canton Tuzla	TUZLA, Rudarska	4	1998-05-01	2015-10-19	17.4675	Tuzla	U	Canton Tuzla	B	Fed	4				178
Canton Tuzla	TUZLA, Rudarska	5	1997-12-28	2015-10-19	17.807	Tuzla	U	Canton Tuzla	B	Fed	5				177.9
Canton Tuzla	TUZLA, Rudarska	6	1996-08-31	2015-10-19	19.1321	Tuzla	U	Canton Tuzla	B	Fed	6				181.7
Canton Tuzla	TUZLA, Rudarska	7	1998-09-03	2015-10-19	17.1253	Lukavac	R	Canton Tuzla	B	Fed	7				182.5
Canton Tuzla	TUZLA, Rudarska	8	1997-06-08	2015-10-19	18.3628	Lukavac	R	Canton Tuzla	B	Fed	8				187.3
Canton Tuzla	TUZLA, Rudarska	9	1997-07-23	2015-10-19	18.2396	Lukavac	R	Canton Tuzla	B	Fed	9				175.2
Canton Tuzla	TUZLA, Rudarska	10	1997-04-15	2015-10-19	18.5106	Tuzla	U	Canton Tuzla	B	Fed	10	1		1	176.4
Canton Tuzla	TUZLA, Rudarska	11	1997-08-20	2015-10-19	18.1629	Lukavac	R	Canton Tuzla	B	Fed	11	1		1	191.2
Canton Tuzla	TUZLA, Rudarska	12	1997-03-20	2015-10-19	18.5818	Tuzla	U	Canton Tuzla	B	Fed	12				173.8
Canton Tuzla	TUZLA, Rudarska	13	1995-03-14	2015-10-19	20.5996	Lukavac	R	Canton Tuzla	B	Fed	13				180.5
Canton Tuzla	TUZLA, Rudarska	14	1997-02-24	2015-10-19	18.6475	Kalesija	R	Canton Tuzla	B	Fed	14	1		1	184.1
Canton Tuzla	TUZLA, Rudarska	15	1997-11-20	2015-10-19	17.911	Živinice	R	Canton Tuzla	B	Fed	15				193
Canton Tuzla	TUZLA, Rudarska	16	1998-04-04	2015-10-19	17.5414	Tuzla	U	Canton Tuzla	B	Fed	16				181.5
Canton Tuzla	TUZLA, Rudarska	17	1997-03-25	2015-10-19	18.5681	Živinice	R	Canton Tuzla	B	Fed	17				177.7
Canton Tuzla	TUZLA, Rudarska	18	1997-12-16	2015-10-19	17.8398	Srebrenik	R	Canton Tuzla	B	Fed	18				175
Canton Tuzla	TUZLA, Rudarska	19	1997-07-16	2015-10-19	18.2587	Živinice	R	Canton Tuzla	B	Fed	19				181.5
Canton Tuzla	TUZLA, Rudarska	20	1997-11-04	2015-10-19	17.9548	Tuzla	U	Canton Tuzla	B	Fed	20				187.2
Canton Tuzla	TUZLA, Rudarska	21	1997-07-30	2015-10-19	18.2204	Živinice	R	Canton Tuzla	B	Fed	21				192.3
Canton Tuzla	TUZLA, Rudarska	22	1997-08-03	2015-10-19	18.2094	Živinice	R	Canton Tuzla	B	Fed	22	1	1	2	182.5
Canton Tuzla	TUZLA, Rudarska	23	1997-10-29	2015-10-19	17.9713	Lukavac	R	Canton Tuzla	B	Fed	23				185.7
Canton Tuzla	TUZLA, Rudarska	24	1997-07-21	2015-10-19	18.245	Srebrenik	R	Canton Tuzla	B	Fed	24				178.7
Canton Tuzla	TUZLA, Rudarska	25	1997-05-21	2015-10-19	18.412	Živinice	R	Canton Tuzla	B	Fed	25	1		1	170.5
Canton Tuzla	TUZLA, Rudarska	26	1997-11-11	2015-10-19	17.9357	Srebrenik	R	Canton Tuzla	B	Fed	26				184.7
Canton Tuzla	TUZLA, Rudarska	27	1997-08-21	2015-10-19	18.1602	Lukavac	R	Canton Tuzla	B	Fed	27				190.5
Canton Tuzla	TUZLA, Rudarska	28	1997-07-20	2015-10-19	18.2478	Živinice	R	Canton Tuzla	B	Fed	28				183.5
Canton Tuzla	TUZLA, Rudarska	29	1997-11-22	2015-10-19	17.9055	Živinice	R	Canton Tuzla	B	Fed	29				178.5
Canton Tuzla	TUZLA, Rudarska	30	1997-07-22	2015-10-19	18.2423	Srebrenik	R	Canton Tuzla	B	Fed	30				179.2
Canton Tuzla	TUZLA, Rudarska	31	1997-11-14	2015-10-19	17.9274	Srebrenik	R	Canton Tuzla	B	Fed	31				179.6
Canton Tuzla	TUZLA, Rudarska	33	1998-07-11	2015-10-19	17.2731	Živinice	R	Canton Tuzla	B	Fed	33				176.4
Canton Tuzla	TUZLA, Rudarska	34	1997-11-07	2015-10-19	17.9466	Srebrenik	R	Canton Tuzla	B	Fed	34				182.3
Canton Tuzla	TUZLA, Rudarska	35	1997-11-05	2015-10-19	17.9521	Živinice	R	Canton Tuzla	B	Fed	35				184.2
Canton Tuzla	TUZLA, Rudarska	36	1998-03-09	2015-10-19	17.6126	Kalesija	R	Canton Tuzla	B	Fed	36				187.8
Canton Tuzla	TUZLA, Rudarska	37	1997-05-05	2015-10-19	18.4559	Živinice	R	Canton Tuzla	B	Fed	37				177.5
Canton Tuzla	TUZLA, Rudarska	38	1997-09-15	2015-10-19	18.0917	Srebrenik	R	Canton Tuzla	B	Fed	38				188.4
Canton Tuzla	TUZLA, Rudarska	39	1996-08-26	2015-10-19	19.1458	Živinice	R	Canton Tuzla	B	Fed	39				170.5
Canton Tuzla	TUZLA, Rudarska	40	1997-06-03	2015-10-19	18.3765	Tuzla	U	Canton Tuzla	B	Fed	40	1	1	2	165.5
Canton Tuzla	TUZLA, Rudarska	41	1997-03-16	2015-10-19	18.5927	Živinice	R	Canton Tuzla	B	Fed	41				170.5
Canton Tuzla	TUZLA, Rudarska	42	1998-01-17	2015-10-19	17.7522	Živinice	R	Canton Tuzla	B	Fed	42				180.8
Canton Tuzla	TUZLA, Turističko-ugostiteljska	1	1998-03-06	2015-10-19	17.6208	Tuzla	U	Canton Tuzla	B	Fed	1	1	1	2	173.2
Canton Tuzla	TUZLA, Turističko-ugostiteljska	2	1997-12-15	2015-10-19	17.8426	Tuzla	U	Canton Tuzla	B	Fed	2	1	1	2	185.3
Canton Tuzla	TUZLA, Turističko-ugostiteljska	3	1997-08-11	2015-10-19	18.1875	Kolesija	R	Canton Tuzla	B	Fed	3	1	1	2	186.9
Canton Una-Sana	BIHAĆ, Gimnazija	1	1997-03-16	2015-04-22	18.0999	Bihać	U	Canton Una-Sana	B	Fed	1	1		1	173.3	91.8	52.9717	174.5	100.692
Canton Una-Sana	BIHAĆ, Gimnazija	2	1996-09-02	2015-04-22	18.6338	Bihać	U	Canton Una-Sana	B	Fed	2	1		1	167.7	89.7	53.4884	168.1	100.239
Canton Una-Sana	BIHAĆ, Gimnazija	3	1996-06-10	2015-04-22	18.8638	Bihać	U	Canton Una-Sana	B	Fed	3	1		1	175.8	95.8	54.4937	177.6	101.024
Canton Una-Sana	BIHAĆ, Gimnazija	4	1996-09-29	2015-04-22	18.5599	Bihać	U	Canton Una-Sana	B	Fed	4	1		1	182.4	91.6	50.2193	185.9	101.919
Canton Una-Sana	BIHAĆ, Gimnazija	5	1997-03-19	2015-04-22	18.0917	Bihać	U	Canton Una-Sana	B	Fed	5	1	1	2	188.4	98.9	52.4947	197.9	105.042
Canton Una-Sana	BIHAĆ, Gimnazija	6	1997-03-18	2015-04-22	18.0945	Bihać	U	Canton Una-Sana	B	Fed	6	1	1	2	184.8	99.3	53.7338	186.5	100.92
Canton Una-Sana	BIHAĆ, Gimnazija	7	1996-05-25	2015-04-22	18.9076	Bihać	U	Canton Una-Sana	B	Fed	7	1	1	2	186.5	99	53.0831	189.5	101.609
Canton Una-Sana	BIHAĆ, Gimnazija	8	1997-07-02	2015-04-22	17.8042	Bihać	U	Canton Una-Sana	B	Fed	8				185.9	93.5	50.2959	189.6	101.99
Canton Una-Sana	BIHAĆ, Gimnazija	9	1997-10-15	2015-04-22	17.5168	Bihać	U	Canton Una-Sana	B	Fed	9	1		1	173.4	92.1	53.1142	172.8	99.654
Canton Una-Sana	BIHAĆ, Gimnazija	10	1997-05-02	2015-04-22	17.9713	Bihać	U	Canton Una-Sana	B	Fed	10	1		1	175.9	91.2	51.8476	176.7	100.455
Canton Una-Sana	BIHAĆ, Gimnazija	11	1997-03-12	2015-04-22	18.1109	Bihać	U	Canton Una-Sana	B	Fed	11				181.8	93.6	51.4851	189.3	104.125
Canton Una-Sana	BIHAĆ, Gimnazija	12	1997-06-09	2015-04-22	17.8672	Bihać	U	Canton Una-Sana	B	Fed	12	1		1	174.7	86.7	49.6279	177.7	101.717
Canton Una-Sana	BIHAĆ, Gimnazija	13	1997-10-21	2015-04-22	17.5003	Bihać	U	Canton Una-Sana	B	Fed	13				179.2	94.7	52.846	178.4	99.5536
Canton Una-Sana	BIHAĆ, Gimnazija	14	1997-09-02	2015-04-22	17.6345	Bihać	U	Canton Una-Sana	B	Fed	14	1		1	181	96.2	53.1492	184.2	101.768
Canton Una-Sana	BIHAĆ, Gimnazija	15	1997-09-27	2015-04-22	17.5661	Bihać	U	Canton Una-Sana	B	Fed	15	1		1	173.8	91.5	52.6467	171.5	98.6766
Canton Una-Sana	BIHAĆ, Gimnazija	16	1997-07-29	2015-04-22	17.7303	Bihać	U	Canton Una-Sana	B	Fed	16		1	1	179.7	94.8	52.7546	176.3	98.108
Canton Una-Sana	BIHAĆ, Gimnazija	17	1997-09-09	2015-04-22	17.6153	Bihać	U	Canton Una-Sana	B	Fed	17	1		1	189.1	100.6	53.1994	188.1	99.4712
Canton Una-Sana	BIHAĆ, Gimnazija	18	1997-07-05	2015-04-22	17.796	Bihać	U	Canton Una-Sana	B	Fed	18	1		1	186.4	97	52.0386	187.6	100.644
Canton Una-Sana	BIHAĆ, Gimnazija	19	1997-01-15	2015-04-22	18.2642	Bihać	U	Canton Una-Sana	B	Fed	19				172.2	96	55.7491	178.1	103.426
Canton Una-Sana	BIHAĆ, Gimnazija	20	1996-10-07	2015-04-22	18.538	Bihać	U	Canton Una-Sana	B	Fed	20	1		1	174.9	96	54.8885	178.6	102.115
Canton Una-Sana	BIHAĆ, Gimnazija	21	1996-11-06	2015-04-22	18.4559	Bihać	U	Canton Una-Sana	B	Fed	21	1		1	194.5	101.7	52.2879	192.5	98.9717
Canton Una-Sana	BIHAĆ, Gimnazija	22	1996-02-10	2015-04-22	19.1951	Bihać	U	Canton Una-Sana	B	Fed	22	1		1	194	101.3	52.2165	203.7	105
Canton Una-Sana	BIHAĆ, Gimnazija	23	1997-08-15	2015-04-22	17.6838	Bihać	U	Canton Una-Sana	B	Fed	23	1	1	2	193.1	98.9	51.217	191.4	99.1196
Canton Una-Sana	BIHAĆ, Gimnazija	24	1996-09-08	2015-04-22	18.6174	Bihać	U	Canton Una-Sana	B	Fed	24	1		1	177.6	90.5	50.9572	186.5	105.011
Canton Una-Sana	BIHAĆ, Gimnazija	25	1997-01-15	2015-04-22	18.2642	Bihać	U	Canton Una-Sana	B	Fed	25	1	1	2	186.5	97.6	52.3324	187.1	100.322
Canton Una-Sana	BIHAĆ, Gimnazija	26	1996-05-02	2015-04-22	18.9706	Bihać	U	Canton Una-Sana	B	Fed	26				180.1	95	52.7485	182.3	101.222
Canton Una-Sana	BIHAĆ, Gimnazija	27	1996-11-19	2015-04-22	18.4203	Bihać	U	Canton Una-Sana	B	Fed	27				176.1	93.6	53.1516	179.4	101.874
Canton Una-Sana	BIHAĆ, Gimnazija	28	1996-12-23	2015-04-22	18.3272	Bihać	U	Canton Una-Sana	B	Fed	28		1	1	195.4	102.5	52.4565	196.3	100.461
Canton Una-Sana	BIHAĆ, Gimnazija	29	1997-02-27	2015-04-22	18.1465	Bihać	U	Canton Una-Sana	B	Fed	29				181.3	96	52.9509	182.6	100.717
Canton Una-Sana	BIHAĆ, Gimnazija	30	1997-03-12	2015-04-22	18.1109	Bihać	U	Canton Una-Sana	B	Fed	30	1	1	2	174.9	93.7	53.5735	171.7	98.1704
Canton Una-Sana	BIHAĆ, Gimnazija	31	1996-06-21	2015-04-22	18.8337	Bihać	U	Canton Una-Sana	B	Fed	31		1	1	184.6	95.6	51.7876	186	100.758
Canton Una-Sana	BIHAĆ, Gimnazija	32	1996-07-09	2015-04-22	18.7844	Bihać	U	Canton Una-Sana	B	Fed	32	1		1	180.1	90.9	50.472	182.9	101.555
Canton Una-Sana	BIHAĆ, Gimnazija	33	1996-06-30	2015-04-22	18.809	Bihać	U	Canton Una-Sana	B	Fed	33				179	94	52.514	178.6	99.7765
Canton Una-Sana	BIHAĆ, Gimnazija	34	1996-03-27	2015-04-22	19.0691	Bihać	U	Canton Una-Sana	B	Fed	34		1	1	183.4	94.6	51.5812	186	101.418
Canton Una-Sana	BIHAĆ, Gimnazija	35	1997-03-16	2015-04-22	18.0999	Bihać	U	Canton Una-Sana	B	Fed	35		1	1	182.2	97.1	53.2931	181.3	99.506
Canton Una-Sana	BIHAĆ, Gimnazija	36	1996-09-14	2015-04-22	18.601	Bihać	U	Canton Una-Sana	B	Fed	36				177.1	92	51.9481	175.7	99.2095
Canton Una-Sana	BIHAĆ, Gimnazija	37	1996-10-03	2015-04-22	18.5489	Bihać	U	Canton Una-Sana	B	Fed	37	1		1	190.3	98.2	51.6027	192.1	100.946
Canton Una-Sana	BIHAĆ, Gimnazija	38	1996-06-21	2015-04-22	18.8337	Bihać	U	Canton Una-Sana	B	Fed	38				199	102.4	51.4573	197.4	99.196
Canton Una-Sana	BIHAĆ, Gimnazija	39	1996-12-09	2015-04-22	18.3655	Bihać	U	Canton Una-Sana	B	Fed	39	1	1	2	183.3	94.3	51.4457	187	102.019
Canton Una-Sana	BIHAĆ, Gimnazija	40	1997-05-15	2015-04-22	17.9357	Bihać	U	Canton Una-Sana	B	Fed	40				177.4	95.2	53.664	181.7	102.424
Canton Una-Sana	BIHAĆ, Gimnazija	41	1996-11-15	2015-04-22	18.4312	Bihać	U	Canton Una-Sana	B	Fed	41		1	1	175.5	94.2	53.6752	174.4	99.3732
Canton Una-Sana	BIHAĆ, Gimnazija	42	1996-05-15	2015-04-22	18.935	Bihać	U	Canton Una-Sana	B	Fed	42		1	1	185.6	99.2	53.4483	185.3	99.8384
Canton Una-Sana	BIHAĆ, Gimnazija	43	1997-10-16	2015-04-22	17.514	Bihać	U	Canton Una-Sana	B	Fed	43		1	1	190.4	95.7	50.2626	193.5	101.628
Canton Una-Sana	BIHAĆ, Gimnazija	44	1997-06-19	2015-04-22	17.8398	Bihać	U	Canton Una-Sana	B	Fed	44	1		1	183.1	94.7	51.7204	185.9	101.529
Canton Una-Sana	BIHAĆ, Gimnazija	45	1997-10-01	2015-04-22	17.5551	Bihać	U	Canton Una-Sana	B	Fed	45				172.1	90.4	52.5276	171.9	99.8838
Canton Una-Sana	BIHAĆ, Gimnazija	46	1997-06-11	2015-04-22	17.8617	Bihać	U	Canton Una-Sana	B	Fed	46	1	1	2	179.8	94	52.2803	181	100.667
Canton Una-Sana	BIHAĆ, Gimnazija	47	1997-07-15	2015-04-22	17.7687	Bihać	U	Canton Una-Sana	B	Fed	47				172.2	91.8	53.3101	181.8	105.575
Canton Una-Sana	BIHAĆ, Gimnazija	48	1997-06-19	2015-04-22	17.8398	Bihać	U	Canton Una-Sana	B	Fed	48	1		1	174.3	93.6	53.7005	169	96.9593
Canton Una-Sana	BIHAĆ, Gimnazija	49	1997-08-26	2015-04-22	17.6537	Bihać	U	Canton Una-Sana	B	Fed	49		1	1	183.6	94.1	51.2527	186.8	101.743
Canton Una-Sana	BIHAĆ, Gimnazija	50	1997-10-28	2015-04-22	17.4812	Bihać	U	Canton Una-Sana	B	Fed	50	1		1	175.9	92	52.3024	171.4	97.4417
Canton Una-Sana	BIHAĆ, Gimnazija	51	1997-09-28	2015-04-22	17.5633	Bihać	U	Canton Una-Sana	B	Fed	51	1	1	2	178.5	90.7	50.8123	182.6	102.297
Canton Una-Sana	BIHAĆ, Gimnazija	52	1996-06-30	2015-04-22	18.809	Bihać	U	Canton Una-Sana	B	Fed	52	1		1	196.5	104.1	52.9771	190	96.6921
Canton Una-Sana	BIHAĆ, Gimnazija	53	1996-03-17	2015-04-22	19.0965	Bihać	U	Canton Una-Sana	B	Fed	53				181	95.8	52.9282	180.6	99.779
Canton Una-Sana	BIHAĆ, Gimnazija	54	1996-08-23	2015-04-22	18.6612	Bihać	U	Canton Una-Sana	B	Fed	54				175.2	96	54.7945	173.4	98.9726
Canton Una-Sana	BIHAĆ, Gimnazija	55	1996-06-21	2015-04-22	18.8337	Bihać	U	Canton Una-Sana	B	Fed	55		1	1	183.1	95.7	52.2665	175.3	95.74
Canton Una-Sana	BIHAĆ, Gimnazija	56	1996-05-27	2015-04-22	18.9021	Bihać	U	Canton Una-Sana	B	Fed	56	1	1	2	187.8	96.9	51.5974	189.1	100.692
Canton Una-Sana	BIHAĆ, Gimnazija	57	1996-08-22	2015-04-22	18.6639	Bihać	U	Canton Una-Sana	B	Fed	57	1		1	185.7	97.6	52.5579	183.2	98.6537
Canton Una-Sana	BIHAĆ, Gimnazija	58	1997-03-09	2015-04-22	18.1191	Bihać	U	Canton Una-Sana	B	Fed	58		1	1	178.3	93.3	52.3275	178.7	100.224
Canton Una-Sana	BIHAĆ, Gimnazija	59	1996-08-07	2015-04-22	18.705	Bihać	U	Canton Una-Sana	B	Fed	59	1	1	2	184	96.6	52.5	182.4	99.1304
Canton Una-Sana	BIHAĆ, Gimnazija	60	1996-09-24	2015-04-22	18.5736	Bihać	U	Canton Una-Sana	B	Fed	60		1	1	184.5	96.7	52.4119	185.5	100.542
Canton Una-Sana	BIHAĆ, Gimnazija	61	1996-07-17	2015-04-22	18.7625	Bihać	U	Canton Una-Sana	B	Fed	61				182.3	96.4	52.8799	182.7	100.219
Canton Una-Sana	BIHAĆ, Gimnazija	62	1996-03-10	2015-04-22	19.1157	Bihać	U	Canton Una-Sana	B	Fed	62	1		1	186.3	96.8	51.9592	180.4	96.8331
Canton Una-Sana	BIHAĆ, Gimnazija	63	1996-05-12	2015-04-22	18.9432	Bihać	U	Canton Una-Sana	B	Fed	63				183.3	96.8	52.8096	184.1	100.436
Canton Una-Sana	BIHAĆ, Gimnazija	64	1997-02-15	2015-04-22	18.1793	Bihać	U	Canton Una-Sana	B	Fed	64		1	1	181.1	97.7	53.9481	180.8	99.8343
Canton Una-Sana	BIHAĆ, Gimnazija	65	1996-12-13	2015-04-22	18.3546	Bihać	U	Canton Una-Sana	B	Fed	65		1	1	187.7	96.3	51.3053	195.6	104.209
Canton Una-Sana	BIHAĆ, Gimnazija	66	1996-10-19	2015-04-22	18.5051	Bihać	U	Canton Una-Sana	B	Fed	66		1	1	175.6	90.1	51.3098	176.8	100.683
Canton Una-Sana	BIHAĆ, Gimnazija	67	1996-09-25	2015-04-22	18.5708	Zenica	U	Canton Zenica-Doboj	B	Fed	67	1	1	2	187.7	98.4	52.4241	184.3	98.1886
Canton Una-Sana	BIHAĆ, Katolički školski centar	1	1997-03-19	2015-04-22	18.0917	Bihać	U	Canton Una-Sana	B	Fed	1				179.7	97.8	54.424	178.4	99.2766
Canton Una-Sana	BIHAĆ, Katolički školski centar	2	1997-04-07	2015-04-22	18.0397	Bihać	U	Canton Una-Sana	B	Fed	2	1		1	171.7	94.7	55.1543	167.7	97.6704
Canton Una-Sana	BIHAĆ, Katolički školski centar	3	1997-06-30	2015-04-22	17.8097	Bihać	U	Canton Una-Sana	B	Fed	3				185.9	95.7	51.4793	191.2	102.851
Canton Una-Sana	BIHAĆ, Katolički školski centar	4	1996-07-01	2015-04-22	18.8063	Bihać	U	Canton Una-Sana	B	Fed	4	1		1	174.6	92.9	53.2073	180.3	103.265
Canton Una-Sana	BIHAĆ, Katolički školski centar	5	1997-01-23	2015-04-22	18.2423	Bihać	U	Canton Una-Sana	B	Fed	5				175.9	92.8	52.7572	173.8	98.8061
Canton Una-Sana	BIHAĆ, Medicinska	1	1996-11-28	2015-04-22	18.3956	Bihać	U	Canton Una-Sana	B	Fed	1	1	1	2	161	88.2	54.7826	159.9	99.3168
Canton Una-Sana	BIHAĆ, Medicinska	2	1996-07-17	2015-04-22	18.7625	Bihać	U	Canton Una-Sana	B	Fed	2	1	1	2	181.7	94.2	51.8437	182.6	100.495
Canton Una-Sana	BIHAĆ, Medicinska	3	1996-08-20	2015-04-22	18.6694	Bihać	U	Canton Una-Sana	B	Fed	3	1	1	2	179.4	95.7	53.3445	177.1	98.7179
Canton Una-Sana	BIHAĆ, Medicinska	4	1996-12-21	2015-04-22	18.3326	Bihać	U	Canton Una-Sana	B	Fed	4				188.8	99.1	52.4894	187.9	99.5233
Canton Una-Sana	BIHAĆ, Medicinska	5	1996-03-06	2015-04-22	19.1266	Bihać	U	Canton Una-Sana	B	Fed	5				169.2	85	50.2364	177	104.61
Canton Una-Sana	BIHAĆ, Medicinska	6	1996-06-03	2015-04-22	18.883	Bihać	U	Canton Una-Sana	B	Fed	6				191.3	97.6	51.0193	187.1	97.8045
Canton Una-Sana	BIHAĆ, Medicinska	7	1996-05-05	2015-04-22	18.9624	Bihać	U	Canton Una-Sana	B	Fed	7				176.5	92	52.1246	180.2	102.096
Canton Una-Sana	BIHAĆ, Medicinska	8	1996-08-30	2015-04-22	18.642	Bihać	U	Canton Una-Sana	B	Fed	8				177	92	51.9774	178.9	101.073
Canton Una-Sana	BIHAĆ, Medicinska	9	1996-10-22	2015-04-22	18.4969	Bihać	U	Canton Una-Sana	B	Fed	9	1	1	2	186.7	96.2	51.5265	189.6	101.553
Canton Una-Sana	BIHAĆ, Medicinska	10	1996-09-12	2015-04-22	18.6064	Bihać	U	Canton Una-Sana	B	Fed	10	1		1	188.9	98.4	52.0911	196.6	104.076
Canton Una-Sana	BIHAĆ, Medicinska	11	1997-02-19	2015-04-22	18.1684	Bihać	U	Canton Una-Sana	B	Fed	11				176.3	96.4	54.6795	171.7	97.3908
Canton Una-Sana	BIHAĆ, Medicinska	12	1997-08-17	2015-04-22	17.6783	Bihać	U	Canton Una-Sana	B	Fed	12				178.8	93.5	52.2931	181.6	101.566
Canton Una-Sana	BIHAĆ, Medicinska	13	1997-01-28	2015-04-22	18.2286	Bihać	U	Canton Una-Sana	B	Fed	13				177.8	94.6	53.2058	177	99.5501
Canton Una-Sana	BIHAĆ, Medicinska	14	1997-01-01	2015-04-22	18.3025	Bihać	U	Canton Una-Sana	B	Fed	14				177.6	92.7	52.1959	177.5	99.9437
Canton Una-Sana	BIHAĆ, Medicinska	15	1997-02-14	2015-04-22	18.1821	Bihać	U	Canton Una-Sana	B	Fed	15				178.7	92	51.4829	181.9	101.791
Canton Una-Sana	BIHAĆ, Medicinska	16	1996-01-02	2015-04-22	19.3018	Bihać	U	Canton Una-Sana	B	Fed	16	1		1	185.1	97.6	52.7283	173.9	93.9492
Canton Una-Sana	BIHAĆ, Medicinska	17	1996-09-15	2015-04-22	18.5982	Bihać	U	Canton Una-Sana	B	Fed	17	1		1	175.6	93.4	53.1891	177.9	101.31
Canton Una-Sana	BIHAĆ, Medicinska	18	1996-09-28	2015-04-22	18.5626	Bihać	U	Canton Una-Sana	B	Fed	18	1		1	178.9	90.5	50.5869	178	99.4969
Canton Una-Sana	BIHAĆ, Medicinska	19	1996-07-18	2015-04-22	18.7598	Bihać	U	Canton Una-Sana	B	Fed	19				171	88.9	51.9883	173.7	101.579
Canton Una-Sana	BIHAĆ, Medicinska	20	1996-12-30	2015-04-22	18.308	Bihać	U	Canton Una-Sana	B	Fed	20				177.3	92.5	52.1715	179.9	101.466
Canton Una-Sana	BIHAĆ, Medicinska	21	1996-08-30	2015-04-22	18.642	Bihać	U	Canton Una-Sana	B	Fed	21				181.2	91.4	50.4415	182.4	100.662
Canton Una-Sana	BIHAĆ, Medicinska	22	1997-01-26	2015-04-22	18.2341	Bihać	U	Canton Una-Sana	B	Fed	22				179.7	92.5	51.4747	181.4	100.946
Canton Una-Sana	BIHAĆ, Medicinska	23	1996-11-13	2015-04-22	18.4367	Bihać	U	Canton Una-Sana	B	Fed	23				180.3	93.1	51.6362	181.6	100.721
Canton Una-Sana	BIHAĆ, Medicinska	24	1996-07-08	2015-04-22	18.7871	Bihać	U	Canton Una-Sana	B	Fed	24				188.2	98.1	52.1254	188.2	100
Canton Una-Sana	BIHAĆ, Mješovita srednja	1	1996-06-28	2015-04-22	18.8145	Bosanska Otoka	R	Canton Una-Sana	B	Fed	1		1	1	183.5	96	52.3161	185.6	101.144
Canton Una-Sana	BIHAĆ, Mješovita srednja	2	1997-04-10	2015-04-22	18.0315	Ljusina	R	Canton Una-Sana	B	Fed	2				172.1	91.3	53.0506	174.1	101.162
Canton Una-Sana	BIHAĆ, Mješovita srednja	3	1997-01-18	2015-04-22	18.256	Bihać	U	Canton Una-Sana	B	Fed	3				175.5	94.4	53.7892	179	101.994
Canton Una-Sana	BIHAĆ, Mješovita srednja	4	1996-12-08	2015-04-22	18.3682	Bihać	U	Canton Una-Sana	B	Fed	4				184.4	95.2	51.6269	184.4	100
Canton Una-Sana	BIHAĆ, Mješovita srednja	5	1996-06-07	2015-04-22	18.872	Bihać	U	Canton Una-Sana	B	Fed	5				183.1	91.6	50.0273	190.5	104.042
Canton Una-Sana	BIHAĆ, Mješovita srednja	6	1996-11-24	2015-04-22	18.4066	Orašac	R	Canton Una-Sana	B	Fed	6				179.7	94.1	52.3651	187.4	104.285
Canton Una-Sana	BIHAĆ, Mješovita srednja	7	1997-02-07	2015-04-22	18.2012	Bihać	U	Canton Una-Sana	B	Fed	7				177.4	91.3	51.4656	175.6	98.9853
Canton Una-Sana	BIHAĆ, Mješovita srednja	8	1996-11-18	2015-04-22	18.423	Bihać	U	Canton Una-Sana	B	Fed	8				182.7	95.5	52.2715	185.7	101.642
Canton Una-Sana	BIHAĆ, Mješovita srednja	9	1996-06-23	2015-04-22	18.8282	Bihać	U	Canton Una-Sana	B	Fed	9				176	92.8	52.7273	186.7	106.08
Canton Una-Sana	BIHAĆ, Mješovita srednja	10	1996-12-12	2015-04-22	18.3573	Bihać	U	Canton Una-Sana	B	Fed	10		1	1	178.4	94.6	53.0269	174.2	97.6457
Canton Una-Sana	BIHAĆ, Mješovita srednja	11	1997-04-09	2015-04-22	18.0342	Bihać	U	Canton Una-Sana	B	Fed	11				175	92.8	53.0286	177.4	101.371
Canton Una-Sana	BIHAĆ, Mješovita srednja	12	1996-08-18	2015-04-22	18.6749	Bihać	U	Canton Una-Sana	B	Fed	12				164.7	89.4	54.2805	164.4	99.8179
Canton Una-Sana	BIHAĆ, Mješovita srednja	13	1997-07-25	2015-04-22	17.7413	Bihać	U	Canton Una-Sana	B	Fed	13				180.9	91.9	50.8015	179	98.9497
Canton Una-Sana	BIHAĆ, Mješovita srednja	14	1996-10-18	2015-04-22	18.5079	Bosanska Otoka	R	Canton Una-Sana	B	Fed	14				172.9	93.3	53.9618	167.1	96.6455
Canton Una-Sana	BIHAĆ, Mješovita srednja	15	1997-02-01	2015-04-22	18.2177	Bužim	R	Canton Una-Sana	B	Fed	15				177.8	94.1	52.9246	172.1	96.7942
Canton Una-Sana	BIHAĆ, Mješovita srednja	16	1997-03-05	2015-04-22	18.13	Bihać	U	Canton Una-Sana	B	Fed	16	1		1	172.5	91.5	53.0435	176.9	102.551
Canton Una-Sana	BIHAĆ, Mješovita srednja	17	1997-01-06	2015-04-22	18.2888	Bihać	U	Canton Una-Sana	B	Fed	17				175.5	88.1	50.1994	180.2	102.678
Canton Una-Sana	BIHAĆ, Mješovita srednja	18	1997-03-03	2015-04-22	18.1355	Bihać	U	Canton Una-Sana	B	Fed	18				186.7	96.5	51.6872	191.2	102.41
Canton Una-Sana	BIHAĆ, Mješovita srednja	19	1996-12-03	2015-04-22	18.3819	Bihać	U	Canton Una-Sana	B	Fed	19				177.8	90.2	50.7312	182.4	102.587
Canton Una-Sana	BIHAĆ, Mješovita srednja	20	1997-02-19	2015-04-22	18.1684	Bihać	U	Canton Una-Sana	B	Fed	20				176.2	92.8	52.6674	176.1	99.9432
Canton Una-Sana	BIHAĆ, Mješovita srednja	21	1996-08-11	2015-04-22	18.694	Bihać	U	Canton Una-Sana	B	Fed	21		1	1	192	101.9	53.0729	192.4	100.208
Canton Una-Sana	BIHAĆ, Mješovita srednja	22	1996-12-09	2015-04-22	18.3655	Bihać	U	Canton Una-Sana	B	Fed	22	1		1	164.3	87.9	53.4997	164.9	100.365
Canton Una-Sana	BIHAĆ, Mješovita srednja	23	1997-06-28	2015-04-22	17.8152	Bihać	U	Canton Una-Sana	B	Fed	23				162.5	86.2	53.0462	167.3	102.954
Canton Una-Sana	BIHAĆ, Mješovita srednja	24	1996-11-17	2015-04-22	18.4257	Bihać	U	Canton Una-Sana	B	Fed	24	1		1	189.5	100.1	52.8232	188.6	99.5251
Canton Una-Sana	BIHAĆ, Mješovita srednja	25	1997-02-22	2015-04-22	18.1602	Bihać	U	Canton Una-Sana	B	Fed	25				174.5	91.2	52.2636	175.1	100.344
Canton Una-Sana	BIHAĆ, Mješovita srednja	26	1996-09-01	2015-04-22	18.6366	Bihać	U	Canton Una-Sana	B	Fed	26	1		1	180.4	92.6	51.3304	186.3	103.271
Canton Una-Sana	BIHAĆ, Mješovita srednja	27	1997-05-14	2015-04-22	17.9384	Velika Kladuša	R	Canton Una-Sana	B	Fed	27				185.5	96.7	52.1294	190.7	102.803
Canton Una-Sana	BIHAĆ, Mješovita srednja	28	1996-11-03	2015-04-22	18.4641	Orašac	R	Canton Una-Sana	B	Fed	28				196.3	100.3	51.0953	203	103.413
Canton Una-Sana	BIHAĆ, Mješovita srednja	29	1997-01-31	2015-04-22	18.2204	Bihać	U	Canton Una-Sana	B	Fed	29				173.2	91.8	53.0023	178	102.771
Canton Una-Sana	BIHAĆ, Mješovita srednja	30	1996-04-03	2015-04-22	19.05	Bihać	U	Canton Una-Sana	B	Fed	30				170	92.3	54.2941	167.1	98.2941
Canton Una-Sana	BIHAĆ, Mješovita srednja	31	1996-08-09	2015-04-22	18.6995	Bihać	U	Canton Una-Sana	B	Fed	31				172.4	95.6	55.4524	179.1	103.886
Canton Una-Sana	BIHAĆ, Mješovita srednja	32	1996-12-18	2015-04-22	18.3409	Bihać	U	Canton Una-Sana	B	Fed	32				180.7	94.1	52.0753	177.5	98.2291
Canton Una-Sana	BIHAĆ, Mješovita srednja	33	1996-08-09	2015-04-22	18.6995	Bosanska Krupa	R	Canton Una-Sana	B	Fed	33	1		1	175.1	98.6	56.3107	174.1	99.4289
Canton Una-Sana	BIHAĆ, Mješovita srednja	34	1996-07-29	2015-04-22	18.7296	Bihać	U	Canton Una-Sana	B	Fed	34				183.5	102.5	55.8583	170.4	92.861
Canton Una-Sana	BIHAĆ, Mješovita srednja	35	1997-04-06	2015-04-22	18.0424	Bihać	U	Canton Una-Sana	B	Fed	35				173.2	94	54.2725	174.6	100.808
Canton Una-Sana	BIHAĆ, Mješovita srednja	36	1996-12-19	2015-04-22	18.3381	Ostrožac	R	Canton Una-Sana	B	Fed	36				172.9	92.3	53.3835	175	101.215
Canton Una-Sana	BIHAĆ, Mješovita srednja	37	1997-05-12	2015-04-22	17.9439	Bihać	U	Canton Una-Sana	B	Fed	37				178.1	97.6	54.8007	177.2	99.4947
Canton Una-Sana	BIHAĆ, Mješovita srednja	38	1996-06-05	2015-04-22	18.8775	Bihać	U	Canton Una-Sana	B	Fed	38				186.2	96.1	51.6112	184.7	99.1944
Canton Una-Sana	BIHAĆ, Mješovita srednja	39	1996-08-08	2015-04-22	18.7023	Bihać	U	Canton Una-Sana	B	Fed	39				190.5	96.9	50.8661	196.1	102.94
Canton Una-Sana	BIHAĆ, Mješovita srednja	40	1996-05-30	2015-04-22	18.8939	Bihać	U	Canton Una-Sana	B	Fed	40				181.4	95	52.3705	179.7	99.0628
Canton Una-Sana	BIHAĆ, Mješovita srednja	41	1997-01-25	2015-04-22	18.2368	Bihać	U	Canton Una-Sana	B	Fed	41				176.5	94.5	53.5411	176.4	99.9433
Canton Una-Sana	BIHAĆ, Mješovita srednja	42	1997-01-26	2015-04-22	18.2341	Cazin	R	Canton Una-Sana	B	Fed	42				174.9	91.6	52.3728	176.9	101.144
Canton Una-Sana	BIHAĆ, Mješovita srednja	43	1996-08-19	2015-04-22	18.6721	Bihać	U	Canton Una-Sana	B	Fed	43				173.1	91	52.5708	188	108.608
Canton Una-Sana	BIHAĆ, Mješovita srednja	44	1996-05-27	2015-04-22	18.9021	Bosanska Otoka	R	Canton Una-Sana	B	Fed	44				187	99.7	53.3155	180.9	96.738
Canton Una-Sana	BIHAĆ, Mješovita srednja	45	1996-09-06	2015-04-22	18.6229	Bihać	U	Canton Una-Sana	B	Fed	45				186	96.9	52.0968	189.5	101.882
Canton Una-Sana	BIHAĆ, Mješovita srednja	46	1996-06-02	2015-04-22	18.8857	Bihać	U	Canton Una-Sana	B	Fed	46				183.5	97.3	53.0245	181.4	98.8556
Canton Una-Sana	BIHAĆ, Mješovita srednja	47	1997-01-20	2015-04-22	18.2505	Bihać	U	Canton Una-Sana	B	Fed	47				185.1	94.6	51.1075	192.4	103.944
Canton Una-Sana	BIHAĆ, Mješovita srednja	48	1997-09-27	2015-04-22	17.5661	Bihać	U	Canton Una-Sana	B	Fed	48	1		1	173.6	91.2	52.5346	175.1	100.864
Canton Una-Sana	BIHAĆ, Mješovita srednja	49	1996-09-24	2015-04-22	18.5736	Bihać	U	Canton Una-Sana	B	Fed	49				168	88.6	52.7381	166.1	98.869
Canton Una-Sana	BIHAĆ, Mješovita srednja	50	1997-01-16	2015-04-22	18.2615	Cazin	R	Canton Una-Sana	B	Fed	50				171.1	88.2	51.5488	171.5	100.234
Canton Una-Sana	BIHAĆ, Mješovita srednja	51	1996-09-28	2015-04-22	18.5626	Bihać	U	Canton Una-Sana	B	Fed	51				172.8	91.3	52.8356	176.1	101.91
Canton Una-Sana	BIHAĆ, Mješovita srednja	52	1996-09-11	2015-04-22	18.6092	Bihać	U	Canton Una-Sana	B	Fed	52				186.8	98.5	52.7302	192.5	103.051
Canton Una-Sana	BIHAĆ, Mješovita srednja	53	1996-09-15	2015-04-22	18.5982	Bihać	U	Canton Una-Sana	B	Fed	53	1		1	172.6	94.3	54.635	172.2	99.7683
Canton Una-Sana	BIHAĆ, Mješovita srednja	54	1996-08-30	2015-04-22	18.642	Bihać	U	Canton Una-Sana	B	Fed	54				170.9	93.9	54.9444	173.9	101.755
Canton Una-Sana	BIHAĆ, Mješovita srednja	55	1996-10-21	2015-04-22	18.4997	Bihać	U	Canton Una-Sana	B	Fed	55				166.5	91.1	54.7147	166.4	99.9399
Canton Una-Sana	BIHAĆ, Mješovita srednja	56	1996-11-30	2015-04-22	18.3901	Bosanska Otoka	R	Canton Una-Sana	B	Fed	56				187.7	97	51.6782	185.9	99.041
Canton Una-Sana	BIHAĆ, Mješovita srednja	57	1996-10-04	2015-04-22	18.5462	Bihać	U	Canton Una-Sana	B	Fed	57				180.8	93.6	51.7699	187.7	103.816
Canton Una-Sana	BIHAĆ, Mješovita srednja	58	1997-05-11	2015-04-22	17.9466	Bihać	U	Canton Una-Sana	B	Fed	58				186	96.5	51.8817	178.5	95.9677
Canton Una-Sana	BIHAĆ, Mješovita srednja	59	1996-09-19	2015-04-22	18.5873	Orašac	R	Canton Una-Sana	B	Fed	59				181.8	99.5	54.7305	184.2	101.32
Canton Una-Sana	BIHAĆ, Mješovita srednja	60	1996-12-30	2015-04-22	18.308	Bihać	U	Canton Una-Sana	B	Fed	60				186.2	95.3	51.1815	190	102.041
Canton Una-Sana	BIHAĆ, Mješovita srednja	61	1996-07-18	2015-04-22	18.7598	Bihać	U	Canton Una-Sana	B	Fed	61	1		1	170.2	90.1	52.9377	174.2	102.35
Canton Una-Sana	BIHAĆ, Mješovita srednja	62	1996-09-08	2015-04-22	18.6174	Bihać	U	Canton Una-Sana	B	Fed	62	1	1	2	183.5	94.6	51.5531	189	102.997
Canton Una-Sana	BIHAĆ, Mješovita srednja	63	1997-02-19	2015-04-22	18.1684	Bihać	U	Canton Una-Sana	B	Fed	63				185.4	99.6	53.7217	188.3	101.564
Canton Una-Sana	BIHAĆ, Mješovita srednja	64	1996-10-09	2015-04-22	18.5325	Bihać	U	Canton Una-Sana	B	Fed	64				176.3	93.8	53.2048	182	103.233
Canton Una-Sana	BIHAĆ, Mješovita srednja	65	1995-10-17	2015-04-22	19.5127	Bihać	U	Canton Una-Sana	B	Fed	65				189.5	98.5	51.9789	194.5	102.639
Canton Una-Sana	BIHAĆ, Mješovita srednja	66	1996-09-03	2015-04-22	18.6311	Bihać	U	Canton Una-Sana	B	Fed	66				180.2	93.7	51.9978	180.6	100.222
Canton Una-Sana	BIHAĆ, Mješovita srednja	67	1996-09-25	2015-04-22	18.5708	Bihać	U	Canton Una-Sana	B	Fed	67				175.2	95.5	54.5091	176.3	100.628
Canton Una-Sana	BIHAĆ, Mješovita srednja	68	1996-08-10	2015-04-22	18.6968	Bihać	U	Canton Una-Sana	B	Fed	68				183.2	92.4	50.4367	191.6	104.585
Canton Una-Sana	BIHAĆ, Mješovita srednja	69	1997-02-04	2015-04-22	18.2094	Bosanska Otoka	R	Canton Una-Sana	B	Fed	69				182.1	95.1	52.2241	184.9	101.538
Canton Una-Sana	BIHAĆ, Mješovita srednja	70	1997-03-24	2015-04-22	18.078	Bihać	U	Canton Una-Sana	B	Fed	70				185.3	92.6	49.973	189.6	102.321
Canton Una-Sana	BIHAĆ, Mješovita srednja	71	1997-04-13	2015-04-22	18.0233	Bihać	U	Canton Una-Sana	B	Fed	71	1		1	177.7	94.2	53.0107	179.7	101.125
Canton Una-Sana	BIHAĆ, Mješovita srednja	72	1996-05-29	2015-04-22	18.8966	Bihać	U	Canton Una-Sana	B	Fed	72				180.7	93.8	51.9092	179.7	99.4466
Canton Una-Sana	BIHAĆ, Mješovita srednja	73	1997-04-26	2015-04-22	17.9877	Bihać	U	Canton Una-Sana	B	Fed	73				170.3	91.5	53.7287	172.6	101.351
Canton Una-Sana	BIHAĆ, Mješovita srednja	74	1996-11-29	2015-04-22	18.3929	Bihać	U	Canton Una-Sana	B	Fed	74				172.6	91.7	53.1286	177.3	102.723
Canton Una-Sana	BIHAĆ, Mješovita srednja	75	1996-09-22	2015-04-22	18.5791	Cazin	R	Canton Una-Sana	B	Fed	75				181.7	94.6	52.0638	185.6	102.146
Canton Una-Sana	BIHAĆ, Mješovita srednja	76	1997-02-05	2015-04-22	18.2067	Bihać	U	Canton Una-Sana	B	Fed	76				167.8	89.5	53.3373	169.4	100.954
Canton Una-Sana	BIHAĆ, Mješovita srednja	77	1996-04-07	2015-04-22	19.039	Bihać	U	Canton Una-Sana	B	Fed	77				179.1	95.1	53.0988	177.7	99.2183
Canton Una-Sana	BIHAĆ, Mješovita srednja	78	1996-10-11	2015-04-22	18.527	Bihać	U	Canton Una-Sana	B	Fed	78				187.2	97.6	52.1368	195.3	104.327
Canton Una-Sana	BIHAĆ, Mješovita srednja	79	1996-08-20	2015-04-22	18.6694	Bihać	U	Canton Una-Sana	B	Fed	79				175.7	94.4	53.7279	180	102.447
Canton Una-Sana	BIHAĆ, Mješovita srednja	80	1996-08-08	2015-04-22	18.7023	Bihać	U	Canton Una-Sana	B	Fed	80				179.7	96.8	53.8676	176.8	98.3862
Canton Una-Sana	BIHAĆ, Mješovita srednja	81	1996-12-26	2015-04-22	18.319	Bihać	U	Canton Una-Sana	B	Fed	81		1	1	183.8	100.2	54.5158	186.5	101.469
Canton Una-Sana	BIHAĆ, Mješovita srednja	82	1996-08-17	2015-04-22	18.6776	Bihać	U	Canton Una-Sana	B	Fed	82		1	1	185.9	94.2	50.6724	184.3	99.1393
Canton Una-Sana	BIHAĆ, Mješovita srednja	83	1996-06-24	2015-04-22	18.8255	Bihać	U	Canton Una-Sana	B	Fed	83				178.5	93.7	52.493	176.4	98.8235
Canton Una-Sana	BIHAĆ, Mješovita srednja	84	1996-10-08	2015-04-22	18.5352	Bihać	U	Canton Una-Sana	B	Fed	84				182	99.2	54.5055	178.3	97.967
Canton Una-Sana	BIHAĆ, Mješovita srednja	85	1996-05-27	2015-04-22	18.9021	Bihać	U	Canton Una-Sana	B	Fed	85				172.6	92	53.3024	181.7	105.272
Canton Una-Sana	BIHAĆ, Mješovita srednja	86	1997-03-06	2015-04-22	18.1273	Bosanska Otoka	R	Canton Una-Sana	B	Fed	86				178.3	93.6	52.4958	179.3	100.561
Canton Una-Sana	BIHAĆ, Mješovita srednja	87	1997-12-08	2015-04-22	17.3689	Bihać	U	Canton Una-Sana	B	Fed	87				190.4	98.9	51.9433	199	104.517
Canton Una-Sana	BIHAĆ, Unsko-sanski koledž	1	1997-03-14	2015-04-22	18.1054	Bihać	U	Canton Una-Sana	B	Fed	1				190.6	96.1	50.4197	190.3	99.8426
Canton Una-Sana	BIHAĆ, Unsko-sanski koledž	2	19.3.1997	2015-04-22	18.0917	Bihać	U	Canton Una-Sana	B	Fed	2	1	1	2	179.8	94	52.2803	182.1	101.279
Canton Una-Sana	BIHAĆ, Unsko-sanski koledž	3	31.3.1996	2015-04-22	19.0582	Bihać	U	Canton Una-Sana	B	Fed	3				175.6	95.6	54.4419	176.6	100.569
Canton Una-Sana	BIHAĆ, Unsko-sanski koledž	4	23.6.1996	2015-04-22	18.8282	Bužim	R	Canton Una-Sana	B	Fed	4				181.5	95.6	52.6722	171.1	94.27
Canton Una-Sana	BIHAĆ, Unsko-sanski koledž	5	17.10.1996	2015-04-22	18.5106	Bužim	R	Canton Una-Sana	B	Fed	5	1	1	2	185.5	95.9	51.6981	183.1	98.7062
Canton Una-Sana	BIHAĆ, Unsko-sanski koledž	6	27.5.1997	2015-04-22	17.9028	Velika Kladuša	R	Canton Una-Sana	B	Fed	6		1	1	179.4	95.4	53.1773	176.8	98.5507
Canton Una-Sana	BIHAĆ, Unsko-sanski koledž	7	1.10.1996	2015-04-22	18.5544	Bihać	U	Canton Una-Sana	B	Fed	7	1	1	2	170.9	90.1	52.7209	165.7	96.9573
Canton Una-Sana	BIHAĆ, Unsko-sanski koledž	8	21.1.1997	2015-04-22	18.2478	Bihać	U	Canton Una-Sana	B	Fed	8	1	1	2	172.9	91.1	52.6894	173.5	100.347
Canton Una-Sana	BIHAĆ, Unsko-sanski koledž	9	4.4.1997	2015-04-22	18.0479	Bihać	U	Canton Una-Sana	B	Fed	9	1		1	176.6	91	51.5289	178	100.793
Canton Una-Sana	BIHAĆ, Unsko-sanski koledž	10	24.7.1996	2015-04-22	18.7433	Bihać	U	Canton Una-Sana	B	Fed	10	1		1	185	96.3	52.0541	179.8	97.1892
Canton Western Herzegovina	GRUDE, Srednja škola A. B. Šimića	1	1997-12-16	2015-10-13	17.8234	Gorica	R	Canton Western Herzegovina	H	Fed	1				184.9
Canton Western Herzegovina	GRUDE, Srednja škola A. B. Šimića	2	1997-07-13	2015-10-13	18.2505	Soviči	R	Canton Western Herzegovina	H	Fed	2				175.3
Canton Western Herzegovina	GRUDE, Srednja škola A. B. Šimića	3	1997-08-17	2015-10-13	18.1547	Gorica	R	Canton Western Herzegovina	H	Fed	3				177.4
Canton Western Herzegovina	GRUDE, Srednja škola A. B. Šimića	4	1997-08-28	2015-10-13	18.1246	Grude	R	Canton Western Herzegovina	H	Fed	4	1	1	2	175.6
Canton Western Herzegovina	GRUDE, Srednja škola A. B. Šimića	5	1997-10-27	2015-10-13	17.9603	Grude	R	Canton Western Herzegovina	H	Fed	5				189.7
Canton Western Herzegovina	GRUDE, Srednja škola A. B. Šimića	6	1998-03-31	2015-10-13	17.5359	Dragičina	R	Canton Western Herzegovina	H	Fed	6				181.9
Canton Western Herzegovina	GRUDE, Srednja škola A. B. Šimića	7	1998-01-12	2015-10-13	17.7495	Dragičina	R	Canton Western Herzegovina	H	Fed	7				187
Canton Western Herzegovina	GRUDE, Srednja škola A. B. Šimića	8	1997-12-02	2015-10-13	17.8617	Soviči	R	Canton Western Herzegovina	H	Fed	8				191.3
Canton Western Herzegovina	GRUDE, Srednja škola A. B. Šimića	9	1998-04-22	2015-10-13	17.4757	Grude	R	Canton Western Herzegovina	H	Fed	9	1	1	2	182.6
Canton Western Herzegovina	GRUDE, Srednja škola A. B. Šimića	10	1997-10-12	2015-10-13	18.0014	Vručice	R	Canton Western Herzegovina	H	Fed	10				188.6
Canton Western Herzegovina	GRUDE, Srednja škola A. B. Šimića	11	1997-12-26	2015-10-13	17.796	Grude	R	Canton Western Herzegovina	H	Fed	11				179.6
Canton Western Herzegovina	GRUDE, Srednja škola A. B. Šimića	12	1998-03-23	2015-10-13	17.5578	Grude	R	Canton Western Herzegovina	H	Fed	12	1		1	174.2
Canton Western Herzegovina	GRUDE, Srednja škola A. B. Šimića	13	1998-09-14	2015-10-13	17.0787	Grude	R	Canton Western Herzegovina	H	Fed	13				175.2
Canton Western Herzegovina	GRUDE, Srednja škola A. B. Šimića	14	1998-02-11	2015-10-13	17.6674	Borajna	R	Canton Western Herzegovina	H	Fed	14				185
Canton Western Herzegovina	GRUDE, Srednja škola A. B. Šimića	15	1997-08-21	2015-10-13	18.1437	Široki Brijeg	R	Canton Western Herzegovina	H	Fed	15				173.1
Canton Western Herzegovina	GRUDE, Srednja škola A. B. Šimića	16	1998-03-27	2015-10-13	17.5469	Grude	R	Canton Western Herzegovina	H	Fed	16				187.5
Canton Western Herzegovina	GRUDE, Srednja škola A. B. Šimića	17	1997-06-02	2015-10-13	18.3628	Grude	R	Canton Western Herzegovina	H	Fed	17	1		1	183.1
Canton Western Herzegovina	GRUDE, Srednja škola A. B. Šimića	18	1997-11-21	2015-10-13	17.8919	Grude	R	Canton Western Herzegovina	H	Fed	18				173.8
Canton Western Herzegovina	GRUDE, Srednja škola A. B. Šimića	19	1998-05-23	2015-10-13	17.3908	Grude	R	Canton Western Herzegovina	H	Fed	19				186.1
Canton Western Herzegovina	GRUDE, Srednja škola A. B. Šimića	20	1997-09-16	2015-10-13	18.0726	Grude	R	Canton Western Herzegovina	H	Fed	20				197.4
Canton Western Herzegovina	GRUDE, Srednja škola A. B. Šimića	21	1998-03-14	2015-10-13	17.5825	Grude	R	Canton Western Herzegovina	H	Fed	21				196.1
Canton Western Herzegovina	LJUBUŠKI, Gimnazija	1	1996-08-23	2015-04-20	18.6557	Ljubuški	R	Canton Western Herzegovina	H	Fed	1				179.2	92.5	51.6183	191.3	106.752
Canton Western Herzegovina	LJUBUŠKI, Gimnazija	2	1996-11-03	2015-04-20	18.4586	Ljubuški	R	Canton Western Herzegovina	H	Fed	2				183.1	94.2	51.4473	182.7	99.7815
Canton Western Herzegovina	LJUBUŠKI, Gimnazija	3	1996-05-23	2015-04-20	18.9076	Ljubuški	R	Canton Western Herzegovina	H	Fed	3	1		1	189.4	100.4	53.0095	188.5	99.5248
Canton Western Herzegovina	LJUBUŠKI, Gimnazija	4	1997-01-22	2015-04-20	18.2396	Ljubuški	R	Canton Western Herzegovina	H	Fed	4				204	100.1	49.0686	211.1	103.48
Canton Western Herzegovina	LJUBUŠKI, Gimnazija	5	1996-08-31	2015-04-20	18.6338	Ljubuški	R	Canton Western Herzegovina	H	Fed	5	1		1	176.1	98.1	55.707	165.8	94.1511
Canton Western Herzegovina	LJUBUŠKI, Gimnazija	6	1997-04-01	2015-04-20	18.0507	Žabar	R	Canton Western Herzegovina	H	Fed	6	1	1	2	183.1	96.2	52.5396	172.7	94.32
Canton Western Herzegovina	LJUBUŠKI, Gimnazija	7	1996-08-28	2015-04-20	18.642	Ljubuški	R	Canton Western Herzegovina	H	Fed	7	1	1	2	185.1	97.7	52.7823	171.6	92.7066
Canton Western Herzegovina	LJUBUŠKI, Gimnazija	8	1996-04-24	2015-04-20	18.987	Mostarska Vrata	R	Canton Western Herzegovina	H	Fed	8	1	1	2	177.9	95.6	53.7381	183.2	102.979
Canton Western Herzegovina	LJUBUŠKI, Gimnazija	9	1996-05-31	2015-04-20	18.8857	Humac	R	Canton Western Herzegovina	H	Fed	9				193.2	99.7	51.6046	196.5	101.708
Canton Western Herzegovina	LJUBUŠKI, Gimnazija	10	1996-05-02	2015-04-20	18.9651	Proboj	R	Canton Western Herzegovina	H	Fed	10				182.1	98.4	54.0362	180.2	98.9566
Canton Western Herzegovina	LJUBUŠKI, Gimnazija	11	1996-08-25	2015-04-20	18.6502	Lisice	R	Canton Western Herzegovina	H	Fed	11	1	1	2	196.9	98.6	50.0762	196.7	99.8984
Canton Western Herzegovina	LJUBUŠKI, Gimnazija	12	1996-08-11	2015-04-20	18.6886	Radišiči	R	Canton Western Herzegovina	H	Fed	12	1		1	195.3	97.8	50.0768	193.8	99.232
Canton Western Herzegovina	LJUBUŠKI, Gimnazija	13	1996-06-12	2015-04-20	18.8528	Humac	R	Canton Western Herzegovina	H	Fed	13				181.4	96.5	53.1974	179.4	98.8975
Canton Western Herzegovina	LJUBUŠKI, Gimnazija	14	1996-11-30	2015-04-20	18.3847	Studenci	R	Canton Western Herzegovina	H	Fed	14				183	95.4	52.1311	183.4	100.219
Canton Western Herzegovina	LJUBUŠKI, Gimnazija	15	1996-08-10	2015-04-20	18.6913	Humac	R	Canton Western Herzegovina	H	Fed	15	1	1	2	181.5	93.3	51.405	180.7	99.5592
Canton Western Herzegovina	LJUBUŠKI, Gimnazija	16	1996-08-29	2015-04-20	18.6393	Lisice	R	Canton Western Herzegovina	H	Fed	16				179.6	92.4	51.4477	182.8	101.782
Canton Western Herzegovina	LJUBUŠKI, Gimnazija	17	1996-10-23	2015-04-20	18.4887	Lisice	R	Canton Western Herzegovina	H	Fed	17		1	1	199.8	101.4	50.7508	201	100.601
Canton Western Herzegovina	LJUBUŠKI, Gimnazija	18	1996-12-13	2015-04-20	18.3491	Klobuk	R	Canton Western Herzegovina	H	Fed	18	1		1	180.8	92.5	51.1615	181	100.111
Canton Western Herzegovina	LJUBUŠKI, Gimnazija	19	1996-06-28	2015-04-20	18.809	Veljaci	R	Canton Western Herzegovina	H	Fed	19	1	1	2	182.4	94.5	51.8092	182.8	100.219
Canton Western Herzegovina	LJUBUŠKI, Gimnazija	20	1996-11-13	2015-04-20	18.4312	Grab	R	Canton Western Herzegovina	H	Fed	20		1	1	189.4	96.5	50.9504	186.1	98.2577
Canton Western Herzegovina	LJUBUŠKI, Gimnazija	21	1996-05-24	2015-04-20	18.9049	Crveni Grm	R	Canton Western Herzegovina	H	Fed	21	1	1	2	185.6	96.9	52.2091	190.1	102.425
Canton Western Herzegovina	LJUBUŠKI, Gimnazija	22	1996-08-14	2015-04-20	18.6804	Ljubuški	R	Canton Western Herzegovina	H	Fed	22				181.7	94.7	52.1189	179.5	98.7892
Canton Western Herzegovina	LJUBUŠKI, Gimnazija	23	1996-05-04	2015-04-20	18.9596	Vitaljina	R	Canton Western Herzegovina	H	Fed	23				184.8	93.2	50.4329	182.7	98.8636
Canton Western Herzegovina	LJUBUŠKI, Gimnazija	24	1996-09-16	2015-04-20	18.59	Grab	R	Canton Western Herzegovina	H	Fed	24	1	1	2	189.6	100	52.7426	186.7	98.4705
Canton Western Herzegovina	LJUBUŠKI, Gimnazija	25	1997-01-25	2015-04-20	18.2313	Ljubuški	R	Canton Western Herzegovina	H	Fed	25				183.8	94.4	51.3602	183.3	99.728
Canton Western Herzegovina	LJUBUŠKI, Gimnazija	26	1996-04-10	2015-04-20	19.0253	Studenci	R	Canton Western Herzegovina	H	Fed	26				190.8	100.2	52.5157	196	102.725
Canton Western Herzegovina	LJUBUŠKI, Gimnazija	27	1996-06-13	2015-04-20	18.8501	Vojniči	R	Canton Western Herzegovina	H	Fed	27				180.8	97.3	53.8164	191.4	105.863
Canton Western Herzegovina	LJUBUŠKI, Gimnazija	28	1996-03-30	2015-04-20	19.0554	Radišiči	R	Canton Western Herzegovina	H	Fed	28	1	1	2	184.4	102.5	55.5857	192.1	104.176
Canton Western Herzegovina	LJUBUŠKI, Gimnazija	29	1997-01-24	2015-04-20	18.2341	Ljubuški	R	Canton Western Herzegovina	H	Fed	29		1	1	188.3	99.8	53.0005	187.3	99.4689
Canton Western Herzegovina	LJUBUŠKI, Gimnazija	30	1997-05-07	2015-04-20	17.9521	Ljubuški	R	Canton Western Herzegovina	H	Fed	30		1	1	172.2	92	53.4262	171.8	99.7677
Canton Western Herzegovina	LJUBUŠKI, Gimnazija	31	1997-04-12	2015-04-20	18.0205	Humac	R	Canton Western Herzegovina	H	Fed	31	1		1	179.4	94.8	52.8428	174.6	97.3244
Canton Western Herzegovina	LJUBUŠKI, Gimnazija	32	1997-09-01	2015-04-20	17.6318	Lisice	R	Canton Western Herzegovina	H	Fed	32	1	1	2	192.3	99	51.4821	198.6	103.276
Canton Western Herzegovina	LJUBUŠKI, Gimnazija	33	1997-09-02	2015-04-20	17.629	Hardomilje	R	Canton Western Herzegovina	H	Fed	33				181.1	96.1	53.0646	182.7	100.883
Canton Western Herzegovina	LJUBUŠKI, Gimnazija	34	1998-01-08	2015-04-20	17.2786	Prolog	R	Canton Western Herzegovina	H	Fed	34				177.6	94.7	53.3221	176.5	99.3806
Canton Western Herzegovina	LJUBUŠKI, Gimnazija	35	1997-06-07	2015-04-20	17.8672	Lisice	R	Canton Western Herzegovina	H	Fed	35	1		1	186.2	104.5	56.1224	189.2	101.611
Canton Western Herzegovina	LJUBUŠKI, Gimnazija	36	1997-07-12	2015-04-20	17.7714	Ligat	R	Canton Western Herzegovina	H	Fed	36		1	1	194.8	100.2	51.4374	193.3	99.23
Canton Western Herzegovina	LJUBUŠKI, Gimnazija	37	1997-11-11	2015-04-20	17.4374	Grab	R	Canton Western Herzegovina	H	Fed	37				177.5	91.2	51.3803	177	99.7183
Canton Western Herzegovina	LJUBUŠKI, SSŠ Rudera Boškovića	1	1996-05-08	2015-04-29	18.9733	Humac	R	Canton Western Herzegovina	H	Fed	1	1	1	2	190.8	100.8	52.8302	189.6	99.3711
Canton Western Herzegovina	LJUBUŠKI, SSŠ Rudera Boškovića	2	1996-08-13	2015-04-29	18.7077	Lisice	R	Canton Western Herzegovina	H	Fed	2				180.4	94.3	52.2727	180.8	100.222
Canton Western Herzegovina	LJUBUŠKI, SSŠ Rudera Boškovića	3	1996-06-10	2015-04-29	18.883	Ljubuški	R	Canton Western Herzegovina	H	Fed	3				180.8	97.6	53.9823	181	100.111
Canton Western Herzegovina	LJUBUŠKI, SSŠ Rudera Boškovića	4	1996-07-13	2015-04-29	18.7926	Ljubuški	R	Canton Western Herzegovina	H	Fed	4				175.8	94.2	53.5836	177.5	100.967
Canton Western Herzegovina	LJUBUŠKI, SSŠ Rudera Boškovića	5	1997-02-08	2015-04-29	18.2177	Ljubuški	R	Canton Western Herzegovina	H	Fed	5				187.7	96.4	51.3586	185.2	98.6681
Canton Western Herzegovina	LJUBUŠKI, SSŠ Rudera Boškovića	6	1996-01-26	2015-04-29	19.2553	Studenci	R	Canton Western Herzegovina	H	Fed	6				181.1	95.2	52.5676	177.9	98.233
Canton Western Herzegovina	LJUBUŠKI, SSŠ Rudera Boškovića	7	1997-02-28	2015-04-29	18.1629	Veljaci	R	Canton Western Herzegovina	H	Fed	7	1	1	2	179.2	96.1	53.6272	178.3	99.4978
Canton Western Herzegovina	LJUBUŠKI, SSŠ Rudera Boškovića	8	1997-02-18	2015-04-29	18.1903	Humac	R	Canton Western Herzegovina	H	Fed	8		1	1	173.5	92.9	53.5447	171.5	98.8473
Canton Western Herzegovina	LJUBUŠKI, SSŠ Rudera Boškovića	9	1996-11-20	2015-04-29	18.4367	Humac	R	Canton Western Herzegovina	H	Fed	9	1	1	2	194.7	98.5	50.5907	197.3	101.335
Canton Western Herzegovina	LJUBUŠKI, SSŠ Rudera Boškovića	10	1996-06-09	2015-04-29	18.8857	Staje, Hrašljani	R	Canton Western Herzegovina	H	Fed	10				190.2	95.3	50.1052	188.7	99.2114
Canton Western Herzegovina	LJUBUŠKI, SSŠ Rudera Boškovića	11	1996-08-13	2015-04-29	18.7077	Ljubuški	R	Canton Western Herzegovina	H	Fed	11	1	1	2	174	92	52.8736	171.6	98.6207
Canton Western Herzegovina	LJUBUŠKI, SSŠ Rudera Boškovića	12	1996-06-09	2015-04-29	18.8857	Staje, Hrašljani	R	Canton Western Herzegovina	H	Fed	12				193.1	97.8	50.6473	192	99.4303
Canton Western Herzegovina	LJUBUŠKI, SSŠ Rudera Boškovića	13	1996-12-01	2015-04-29	18.4066	Bučine	R	Canton Western Herzegovina	H	Fed	13				180.1	97.9	54.3587	180.7	100.333
Canton Western Herzegovina	LJUBUŠKI, SSŠ Rudera Boškovića	14	1996-07-31	2015-04-29	18.7433	Veljaci	R	Canton Western Herzegovina	H	Fed	14		1	1	180.7	94.2	52.1306	186	102.933
Canton Western Herzegovina	LJUBUŠKI, SSŠ Rudera Boškovića	15	1996-06-21	2015-04-29	18.8528	Humac	R	Canton Western Herzegovina	H	Fed	15				190.8	103	53.9832	180	94.3396
Canton Western Herzegovina	LJUBUŠKI, SSŠ Rudera Boškovića	16	1997-05-10	2015-04-29	17.9685	Soviči	R	Canton Western Herzegovina	H	Fed	16	1	1	2	190.5	100.6	52.8084	193.6	101.627
Canton Western Herzegovina	LJUBUŠKI, SSŠ Rudera Boškovića	17	1997-12-16	2015-04-29	17.3662	Ljubuški	R	Canton Western Herzegovina	H	Fed	17		1	1	172.8	94.5	54.6875	168.7	97.6273
Canton Western Herzegovina	LJUBUŠKI, SSŠ Rudera Boškovića	18	1997-04-04	2015-04-29	18.0671	Ljubuški	R	Canton Western Herzegovina	H	Fed	18		1	1	179	93.1	52.0112	183.5	102.514
Canton Western Herzegovina	LJUBUŠKI, SSŠ Rudera Boškovića	19	1997-10-30	2015-04-29	17.4949	Ljubuški	R	Canton Western Herzegovina	H	Fed	19		1	1	190.5	93.3	48.9764	189.7	99.5801
Canton Western Herzegovina	LJUBUŠKI, SSŠ Rudera Boškovića	20	1997-08-31	2015-04-29	17.6591	Ljubuški	R	Canton Western Herzegovina	H	Fed	20	1		1	189.5	102	53.8259	190.4	100.475
Canton Western Herzegovina	LJUBUŠKI, SSŠ Rudera Boškovića	21	1997-11-13	2015-04-29	17.4565	Radišiči	R	Canton Western Herzegovina	H	Fed	21				171.9	91.9	53.4613	172.4	100.291
Canton Western Herzegovina	LJUBUŠKI, SSŠ Rudera Boškovića	22	1997-11-18	2015-04-29	17.4428	Ljubuški	R	Canton Western Herzegovina	H	Fed	22				177.4	94.4	53.2131	178.2	100.451
Canton Western Herzegovina	LJUBUŠKI, SSŠ Rudera Boškovića	23	1997-09-17	2015-04-29	17.6126	Radišiči	R	Canton Western Herzegovina	H	Fed	23				162.4	86.7	53.3867	163.6	100.739
Canton Western Herzegovina	LJUBUŠKI, SSŠ Rudera Boškovića	24	1997-09-23	2015-04-29	17.5962	Crnopod	R	Canton Western Herzegovina	H	Fed	24				186.3	96.4	51.7445	182.9	98.175
Canton Western Herzegovina	LJUBUŠKI, SSŠ Rudera Boškovića	25	1997-04-05	2015-04-29	18.0643	Humac	R	Canton Western Herzegovina	H	Fed	25		1	1	177.7	90	50.6472	186.2	104.783
Canton Western Herzegovina	LJUBUŠKI, SSŠ Rudera Boškovića	26	1997-05-04	2015-04-29	17.9849	Proboj	R	Canton Western Herzegovina	H	Fed	26				167.2	88.6	52.9904	170.6	102.033
Canton Western Herzegovina	POSUŠJE, Gimnazija	1	1998-01-10	2015-10-13	17.755	Posušje	R	Canton Western Herzegovina	H	Fed	1	1	1	2	184.5
Canton Western Herzegovina	POSUŠJE, Gimnazija	2	1998-04-24	2015-10-13	17.4702	Vir	R	Canton Western Herzegovina	H	Fed	2	1	1	2	185.5
Canton Western Herzegovina	POSUŠJE, Gimnazija	3	1997-07-21	2015-10-13	18.2286	Rakitno	R	Canton Western Herzegovina	H	Fed	3	1	1	2	178.3
Canton Western Herzegovina	POSUŠJE, Gimnazija	4	1997-07-04	2015-10-13	18.2752	Vinjani	R	Canton Western Herzegovina	H	Fed	4	1	1	2	173.8
Canton Western Herzegovina	POSUŠJE, Gimnazija	5	1997-08-24	2015-10-13	18.1355	Posušje	R	Canton Western Herzegovina	H	Fed	5	1		1	177.3
Canton Western Herzegovina	POSUŠJE, Gimnazija	6	1997-11-03	2015-10-13	17.9411	Rostovača	R	Canton Western Herzegovina	H	Fed	6	1	1	2	175.1
Canton Western Herzegovina	POSUŠJE, Gimnazija	7	1997-07-15	2015-10-13	18.245	Posušje	R	Canton Western Herzegovina	H	Fed	7	1	1	2	184.9
Canton Western Herzegovina	POSUŠJE, Gimnazija	8	1997-06-15	2015-10-13	18.3272	Posušje	R	Canton Western Herzegovina	H	Fed	8				183.1
Canton Western Herzegovina	POSUŠJE, Gimnazija	9	1997-07-01	2015-10-13	18.2834	Posušje	R	Canton Western Herzegovina	H	Fed	9		1	1	194
Canton Western Herzegovina	POSUŠJE, Gimnazija	10	1997-11-26	2015-10-13	17.8782	Vinjani	R	Canton Western Herzegovina	H	Fed	10		1	1	182.9
Canton Western Herzegovina	POSUŠJE, Gimnazija	11	1997-09-04	2015-10-13	18.1054	Bratunac	R	Canton Western Herzegovina	H	Fed	11	1		1	179.7
Canton Western Herzegovina	POSUŠJE, Gimnazija	12	1998-01-19	2015-10-13	17.7303	Batin	R	Canton Western Herzegovina	H	Fed	12	1	1	2	182.9
Canton Western Herzegovina	POSUŠJE, Gimnazija	13	1997-08-26	2015-10-13	18.13	Rostovača	R	Canton Western Herzegovina	H	Fed	13				189.9
Canton Western Herzegovina	POSUŠJE, Gimnazija	14	1997-10-14	2015-10-13	17.9959	Posušje	R	Canton Western Herzegovina	H	Fed	14				184.7
Canton Western Herzegovina	POSUŠJE, Gimnazija	15	1998-05-11	2015-10-13	17.4237	Batin	R	Canton Western Herzegovina	H	Fed	15				180.2
Canton Western Herzegovina	POSUŠJE, Gimnazija	16	1998-01-12	2015-10-13	17.7495	Bračunac	R	Canton Western Herzegovina	H	Fed	16				184.6
Canton Western Herzegovina	POSUŠJE, Gimnazija	17	1997-05-17	2015-10-13	18.4066	Vinjani	R	Canton Western Herzegovina	H	Fed	17				185.9
Canton Western Herzegovina	POSUŠJE, Gimnazija	18	1996-08-07	2015-10-13	19.1814	Posušje	R	Canton Western Herzegovina	H	Fed	18	1		1	181
Canton Western Herzegovina	POSUŠJE, Gimnazija	19	1997-06-05	2015-10-13	18.3546	Posušje	R	Canton Western Herzegovina	H	Fed	19				186.8
Canton Western Herzegovina	POSUŠJE, Gimnazija	20	1997-10-24	2015-10-13	17.9685	Posušje	R	Canton Western Herzegovina	H	Fed	20				182
Canton Western Herzegovina	POSUŠJE, Gimnazija	21	1997-06-19	2015-10-13	18.3162	Posušje	R	Canton Western Herzegovina	H	Fed	21		1	1	181.8
Canton Western Herzegovina	POSUŠJE, Gimnazija	22	1997-03-13	2015-10-13	18.5845	Rakitno	R	Canton Western Herzegovina	H	Fed	22	1		1	179.7
Canton Western Herzegovina	POSUŠJE, Gimnazija	23	1997-07-02	2015-10-13	18.2806	Posušje	R	Canton Western Herzegovina	H	Fed	23				179
Canton Western Herzegovina	POSUŠJE, Gimnazija	24	1997-09-11	2015-10-13	18.0862	Rakitno	R	Canton Western Herzegovina	H	Fed	24				180.5
Canton Western Herzegovina	POSUŠJE, Gimnazija	25	1997-07-19	2015-10-13	18.2341	Rujan	R	Canton Western Herzegovina	H	Fed	25				176.7
Canton Western Herzegovina	POSUŠJE, Gimnazija	26	1998-03-19	2015-10-13	17.5688	Batin	R	Canton Western Herzegovina	H	Fed	26				180.6
Canton Western Herzegovina	POSUŠJE, Gimnazija	27	1997-05-14	2015-10-13	18.4148	Posušje	R	Canton Western Herzegovina	H	Fed	27				184.1
Canton Western Herzegovina	POSUŠJE, Strukovna	1	1997-10-12	2015-10-13	18.0014	Posušje	R	Canton Western Herzegovina	H	Fed	1				182.2	96	52.6894	177	97.146
Canton Western Herzegovina	POSUŠJE, Strukovna	2	1997-07-15	2015-10-13	18.245	Posušje	R	Canton Western Herzegovina	H	Fed	2				179.1	93.2	52.038	176.5	98.5483
Canton Western Herzegovina	POSUŠJE, Strukovna	3	1997-08-25	2015-10-13	18.1328	Rakitno	R	Canton Western Herzegovina	H	Fed	3				189.4	100.9	53.2735	191.2	100.95
Canton Western Herzegovina	POSUŠJE, Strukovna	4	1997-12-24	2015-10-13	17.8015	Posušje	R	Canton Western Herzegovina	H	Fed	4				186.7	96.2	51.5265	188.6	101.018
Canton Western Herzegovina	POSUŠJE, Strukovna	5	1997-05-09	2015-10-13	18.4285	Posušje	R	Canton Western Herzegovina	H	Fed	5				201.5	103	51.1166	202.5	100.496
Canton Western Herzegovina	POSUŠJE, Strukovna	6	1997-05-26	2015-10-13	18.3819	Posušje	R	Canton Western Herzegovina	H	Fed	6		1	1	181.7	96.7	53.2196	184.2	101.376
Canton Western Herzegovina	POSUŠJE, Strukovna	7	1998-03-27	2015-10-13	17.5469	Posušje	R	Canton Western Herzegovina	H	Fed	7				183.5	92.5	50.4087	187	101.907
Canton Western Herzegovina	POSUŠJE, Strukovna	8	1998-01-14	2015-10-13	17.744	Posušje	R	Canton Western Herzegovina	H	Fed	8				183.7	97.5	53.0757	179	97.4415
Canton Western Herzegovina	POSUŠJE, Strukovna	9	1998-03-07	2015-10-13	17.6016	Posušje	R	Canton Western Herzegovina	H	Fed	9				193.8	97.6	50.3612	188.7	97.3684
Canton Western Herzegovina	POSUŠJE, Strukovna	10	1997-07-19	2015-10-13	18.2341	Posušje	R	Canton Western Herzegovina	H	Fed	10				176.2	91.8	52.0999	175.7	99.7162
Canton Western Herzegovina	POSUŠJE, Strukovna	11	1997-08-23	2015-10-13	18.1383	Posušje	R	Canton Western Herzegovina	H	Fed	11				180	95.2	52.8889	183.3	101.833
Canton Western Herzegovina	POSUŠJE, Strukovna	12	1997-11-29	2015-10-13	17.87	Posušje	R	Canton Western Herzegovina	H	Fed	12				185.4	91.2	49.1909	194.9	105.124
Canton Western Herzegovina	POSUŠJE, Strukovna	13	1997-06-25	2015-10-13	18.2998	Posušje	R	Canton Western Herzegovina	H	Fed	13				180.5	95.9	53.1302	185.7	102.881
Canton Western Herzegovina	POSUŠJE, Strukovna	14	1997-11-23	2015-10-13	17.8864	Posušje	R	Canton Western Herzegovina	H	Fed	14				183.7	96.2	52.368	183.5	99.8911
Canton Western Herzegovina	POSUŠJE, Strukovna	15	1997-09-04	2015-10-13	18.1054	Posušje	R	Canton Western Herzegovina	H	Fed	15				184.2	97.3	52.823	182.5	99.0771
Canton Western Herzegovina	POSUŠJE, Strukovna	16	1997-05-20	2015-10-13	18.3984	Posušje	R	Canton Western Herzegovina	H	Fed	16				178.3	94.6	53.0566	181.8	101.963
Canton Western Herzegovina	POSUŠJE, Strukovna	17	1997-05-05	2015-10-13	18.4394	Posušje	R	Canton Western Herzegovina	H	Fed	17		1	1	192	97.5	50.7812	188.5	98.1771
Canton Western Herzegovina	POSUŠJE, Strukovna	18	1997-11-23	2015-10-13	17.8864	Posušje	R	Canton Western Herzegovina	H	Fed	18				186.5	96.5	51.7426	189.7	101.716
Canton Western Herzegovina	POSUŠJE, Strukovna	19	1997-12-04	2015-10-13	17.8563	Vinjani	R	Canton Western Herzegovina	H	Fed	19	1		1	178.9	95.6	53.4377	185.3	103.577
Canton Western Herzegovina	POSUŠJE, Strukovna	20	1997-12-12	2015-10-13	17.8344	Posušje	R	Canton Western Herzegovina	H	Fed	20				184.4	98.6	53.4707	186.4	101.085
Canton Western Herzegovina	POSUŠJE, Strukovna	21	1997-04-12	2015-10-13	18.5024	Posušje	R	Canton Western Herzegovina	H	Fed	21				179.7	96.1	53.478	176.6	98.2749
Canton Western Herzegovina	POSUŠJE, Strukovna	22	1997-09-15	2015-10-13	18.0753	Posušje	R	Canton Western Herzegovina	H	Fed	22				192.6	103.8	53.8941	195.3	101.402
Canton Western Herzegovina	POSUŠJE, Strukovna	23	1997-08-03	2015-10-13	18.193	Gradac	R	Canton Western Herzegovina	H	Fed	23				181	95.9	52.9834	181.2	100.11
Canton Western Herzegovina	POSUŠJE, Strukovna	24	1997-07-06	2015-10-13	18.2697	Bračanac	R	Canton Western Herzegovina	H	Fed	24				177.3	95.1	53.6379	183.5	103.497
Canton Western Herzegovina	POSUŠJE, Strukovna	25	1997-12-22	2015-10-13	17.807	Posušje	R	Canton Western Herzegovina	H	Fed	25		1	1	183.3	96.3	52.5368	187	102.019
Canton Western Herzegovina	POSUŠJE, Strukovna	26	1997-04-04	2015-10-13	18.5243	Posušje	R	Canton Western Herzegovina	H	Fed	26				189.5	97.5	51.4512	188.2	99.314
Canton Western Herzegovina	POSUŠJE, Strukovna	27	1998-05-18	2015-10-13	17.4045	Posušje	R	Canton Western Herzegovina	H	Fed	27				185.3	97.5	52.6174	183.5	99.0286
Canton Western Herzegovina	POSUŠJE, Strukovna	28	1997-06-28	2015-10-13	18.2916	Posušje	R	Canton Western Herzegovina	H	Fed	28				175.3	92.6	52.8237	175.3	100
Canton Western Herzegovina	POSUŠJE, Strukovna	29	1997-05-07	2015-10-13	18.4339	Posušje	R	Canton Western Herzegovina	H	Fed	29				176.4	89.2	50.5669	185.4	105.102
Canton Western Herzegovina	ŠIROKI BRIJEG, Gimnazija	1	1997-07-29	2016-02-23	18.5708	Široki Brijeg	R	Canton Western Herzegovina	H	Fed	1				179.9
Canton Western Herzegovina	ŠIROKI BRIJEG, Gimnazija	2	1998-01-29	2016-02-23	18.0671	Široki Brijeg	R	Canton Western Herzegovina	H	Fed	2				190
Canton Western Herzegovina	ŠIROKI BRIJEG, Gimnazija	3	1997-11-11	2016-02-23	18.2834	Široki Brijeg	R	Canton Western Herzegovina	H	Fed	3				202
Canton Western Herzegovina	ŠIROKI BRIJEG, Gimnazija	4	1997-10-18	2016-02-23	18.3491	Široki Brijeg	R	Canton Western Herzegovina	H	Fed	4	1	1	2	194.5
Canton Western Herzegovina	ŠIROKI BRIJEG, Gimnazija	5	1997-10-16	2016-02-23	18.3546	Široki Brijeg	R	Canton Western Herzegovina	H	Fed	5	1		1	194.5
Canton Western Herzegovina	ŠIROKI BRIJEG, Gimnazija	6	1997-08-16	2016-02-23	18.5216	Široki Brijeg	R	Canton Western Herzegovina	H	Fed	6				191.9
Canton Western Herzegovina	ŠIROKI BRIJEG, Gimnazija	7	1997-11-03	2016-02-23	18.3053	Široki Brijeg	R	Canton Western Herzegovina	H	Fed	7				178.8
Canton Western Herzegovina	ŠIROKI BRIJEG, Gimnazija	8	1997-12-24	2016-02-23	18.1656	Široki Brijeg	R	Canton Western Herzegovina	H	Fed	8				188.3
Canton Western Herzegovina	ŠIROKI BRIJEG, Gimnazija	9	1998-04-08	2016-02-23	17.8782	Široki Brijeg	R	Canton Western Herzegovina	H	Fed	9				180.7
Canton Western Herzegovina	ŠIROKI BRIJEG, Gimnazija	10	1997-07-02	2016-02-23	18.6448	Široki Brijeg	R	Canton Western Herzegovina	H	Fed	10				193
Canton Western Herzegovina	ŠIROKI BRIJEG, Gimnazija	11	1997-10-20	2016-02-23	18.3436	Široki Brijeg	R	Canton Western Herzegovina	H	Fed	11				188.4
Canton Western Herzegovina	ŠIROKI BRIJEG, Gimnazija	12	1997-12-31	2016-02-23	18.1465	Široki Brijeg	R	Canton Western Herzegovina	H	Fed	12				186.7
Canton Western Herzegovina	ŠIROKI BRIJEG, Gimnazija	13	1997-11-22	2016-02-23	18.2533	Široki Brijeg	R	Canton Western Herzegovina	H	Fed	13	1		1	180
Canton Western Herzegovina	ŠIROKI BRIJEG, Gimnazija	14	1997-06-07	2016-02-23	18.7132	Kočerin	R	Canton Western Herzegovina	H	Fed	14				183.8
Canton Western Herzegovina	ŠIROKI BRIJEG, Gimnazija	15	1997-10-24	2016-02-23	18.3326	Kočerin	R	Canton Western Herzegovina	H	Fed	15				183
Canton Western Herzegovina	ŠIROKI BRIJEG, Gimnazija	16	1998-12-13	2016-02-23	17.1964	Podvranič	R	Canton Western Herzegovina	H	Fed	16				186.1
Canton Western Herzegovina	ŠIROKI BRIJEG, Gimnazija	17	1997-03-17	2016-02-23	18.9377	Potkraj	R	Canton Western Herzegovina	H	Fed	17				189.6
Canton Western Herzegovina	ŠIROKI BRIJEG, Gimnazija	18	1997-06-17	2016-02-23	18.6858	Pripolje	R	Canton Western Herzegovina	H	Fed	18				185.1
Canton Western Herzegovina	ŠIROKI BRIJEG, Gimnazija	19	1997-07-18	2016-02-23	18.601	Kočerin	R	Canton Western Herzegovina	H	Fed	19				183.4
Canton Western Herzegovina	ŠIROKI BRIJEG, Gimnazija	20	1997-12-07	2016-02-23	18.2122	Ljubutiči	R	Canton Western Herzegovina	H	Fed	20				185.7
Canton Western Herzegovina	ŠIROKI BRIJEG, Gimnazija	21	1997-06-12	2016-02-23	18.6995	Široki Brijeg	R	Canton Western Herzegovina	H	Fed	21		1	1	182.7
Canton Western Herzegovina	ŠIROKI BRIJEG, Gimnazija	22	1997-09-11	2016-02-23	18.4504	Široki Brijeg	R	Canton Western Herzegovina	H	Fed	22	1		1	180.8
Canton Western Herzegovina	ŠIROKI BRIJEG, Gimnazija	23	1998-01-09	2016-02-23	18.1218	Dušice	R	Canton Western Herzegovina	H	Fed	23				183.6
Canton Western Herzegovina	ŠIROKI BRIJEG, Gimnazija	24	1998-03-29	2016-02-23	17.9055	Dušice	R	Canton Western Herzegovina	H	Fed	24				182.9
Canton Western Herzegovina	ŠIROKI BRIJEG, Gimnazija	25	1997-07-11	2016-02-23	18.6201	Široki Brijeg	R	Canton Western Herzegovina	H	Fed	25				191.4
Canton Western Herzegovina	ŠIROKI BRIJEG, Gimnazija	26	1997-06-11	2016-02-23	18.7023	Široki Brijeg	R	Canton Western Herzegovina	H	Fed	26		1	1	186.4
Canton Western Herzegovina	ŠIROKI BRIJEG, Gimnazija	27	1997-08-12	2016-02-23	18.5325	Ljuti Dolac	R	Canton Western Herzegovina	H	Fed	27				189.9
Canton Western Herzegovina	ŠIROKI BRIJEG, Gimnazija	28	1997-11-01	2016-02-23	18.3107	Uzarići	R	Canton Western Herzegovina	H	Fed	28	1		1	177.8
Canton Western Herzegovina	ŠIROKI BRIJEG, Strukovna	1	1996-05-25	2015-04-20	18.9021	Široki Brijeg	R	Canton Western Herzegovina	H	Fed	1				182.2	96.6	53.0187	172.9	94.8957
Canton Western Herzegovina	ŠIROKI BRIJEG, Strukovna	2	1997-02-25	2015-04-20	18.1465	Kočemin	R	Canton Western Herzegovina	H	Fed	2				188.5	95.3	50.557	192.6	102.175
Canton Western Herzegovina	ŠIROKI BRIJEG, Strukovna	3	1997-01-01	2015-04-20	18.2971	Široki Brijeg	R	Canton Western Herzegovina	H	Fed	3				192	93.5	48.6979	193.8	100.938
Canton Western Herzegovina	ŠIROKI BRIJEG, Strukovna	4	1997-01-14	2015-04-20	18.2615	Biograci	R	Canton Western Herzegovina	H	Fed	4				170.5	92.1	54.0176	166.3	97.5367
Canton Western Herzegovina	ŠIROKI BRIJEG, Strukovna	5	1996-11-11	2015-04-20	18.4367	Turčinoviči	R	Canton Western Herzegovina	H	Fed	5				191.3	97.9	51.1762	186.8	97.6477
Canton Western Herzegovina	ŠIROKI BRIJEG, Strukovna	6	1997-03-24	2015-04-20	18.0726	Široki Brijeg	R	Canton Western Herzegovina	H	Fed	6		1	1	179.5	96.2	53.5933	175.3	97.6602
Canton Western Herzegovina	ŠIROKI BRIJEG, Strukovna	7	1997-02-05	2015-04-20	18.2012	Mokro	R	Canton Western Herzegovina	H	Fed	7				190	100.6	52.9474	185.4	97.5789
Canton Western Herzegovina	ŠIROKI BRIJEG, Strukovna	8	1996-08-24	2015-04-20	18.653	Široki Brijeg	R	Canton Western Herzegovina	H	Fed	8		1	1	186.1	93.7	50.3493	185.1	99.4627
Canton Western Herzegovina	ŠIROKI BRIJEG, Strukovna	9	1996-06-17	2015-04-20	18.8392	Jare	R	Canton Western Herzegovina	H	Fed	9		1	1	181.7	94.8	52.1739	174.2	95.8723
Canton Western Herzegovina	ŠIROKI BRIJEG, Strukovna	10	1996-04-30	2015-04-20	18.9706	Široki Brijeg	R	Canton Western Herzegovina	H	Fed	10	1		1	171.5	94	54.8105	168.4	98.1924
Canton Western Herzegovina	ŠIROKI BRIJEG, Strukovna	11	1996-12-02	2015-04-20	18.3792	Trebična	R	Canton Western Herzegovina	H	Fed	11				201.8	102	50.5451	205.5	101.833
Canton Western Herzegovina	ŠIROKI BRIJEG, Strukovna	12	1996-11-18	2015-04-20	18.4175	Široki Brijeg	R	Canton Western Herzegovina	H	Fed	12				176.4	93.9	53.2313	175	99.2063
Canton Western Herzegovina	ŠIROKI BRIJEG, Strukovna	13	1996-06-17	2015-04-20	18.8392	Kočerin	R	Canton Western Herzegovina	H	Fed	13				180.5	92.3	51.1357	181.9	100.776
Canton Western Herzegovina	ŠIROKI BRIJEG, Strukovna	14	1996-05-30	2015-04-20	18.8884	Biograci	R	Canton Western Herzegovina	H	Fed	14	1		1	171.1	90.2	52.7177	170	99.3571
Canton Western Herzegovina	ŠIROKI BRIJEG, Strukovna	15	1996-12-31	2015-04-20	18.2998	Široki Brijeg	R	Canton Western Herzegovina	H	Fed	15	1		1	192.9	98.1	50.8554	200.2	103.784
Canton Western Herzegovina	ŠIROKI BRIJEG, Strukovna	16	1996-08-23	2015-04-20	18.6557	Široki Brijeg	R	Canton Western Herzegovina	H	Fed	16				181.6	94.8	52.2026	185.9	102.368
Canton Western Herzegovina	ŠIROKI BRIJEG, Strukovna	17	1996-12-23	2015-04-20	18.3217	Knešpolje	R	Canton Western Herzegovina	H	Fed	17				189.4	99.6	52.5871	190.1	100.37
Canton Western Herzegovina	ŠIROKI BRIJEG, Strukovna	18	1996-06-10	2015-04-20	18.8583	Dobrič	R	Canton Western Herzegovina	H	Fed	18				175.3	95	54.1928	173.1	98.745
Canton Western Herzegovina	ŠIROKI BRIJEG, Strukovna	19	1997-03-03	2015-04-20	18.13	Široki Brijeg	R	Canton Western Herzegovina	H	Fed	19				186.3	96.1	51.5835	171.6	92.1095
Canton Western Herzegovina	ŠIROKI BRIJEG, Strukovna	20	1996-11-01	2015-04-20	18.4641	Široki Brijeg	R	Canton Western Herzegovina	H	Fed	20				178.1	94.9	53.2847	179.5	100.786
Canton Western Herzegovina	ŠIROKI BRIJEG, Strukovna	21	1996-05-12	2015-04-20	18.9377	Široki Brijeg	R	Canton Western Herzegovina	H	Fed	21				178.1	90.6	50.8703	178.9	100.449
Canton Western Herzegovina	ŠIROKI BRIJEG, Strukovna	22	1996-06-14	2015-04-20	18.8474	Široki Brijeg	R	Canton Western Herzegovina	H	Fed	22		1	1	193.1	98.2	50.8545	192.7	99.7929
Canton Western Herzegovina	ŠIROKI BRIJEG, Strukovna	23	1996-05-31	2015-04-20	18.8857	Knešpolje	R	Canton Western Herzegovina	H	Fed	23				179.6	93.7	52.1715	177.3	98.7194
Canton Western Herzegovina	ŠIROKI BRIJEG, Strukovna	24	1996-11-03	2015-04-20	18.4586	Kočerin	R	Canton Western Herzegovina	H	Fed	24				190.3	96.7	50.8145	189.4	99.5271
Canton Western Herzegovina	ŠIROKI BRIJEG, Strukovna	25	1996-12-02	2015-04-20	18.3792	Knešpolje	R	Canton Western Herzegovina	H	Fed	25				185.7	97.5	52.504	180.5	97.1998
Canton Western Herzegovina	ŠIROKI BRIJEG, Strukovna	26	1996-05-28	2015-04-20	18.8939	Oklaji	R	Canton Western Herzegovina	H	Fed	26				179.1	93.1	51.9821	184	102.736
Canton Western Herzegovina	ŠIROKI BRIJEG, Strukovna	27	1996-11-04	2015-04-20	18.4559	Zaznik?	R	Canton Western Herzegovina	H	Fed	27		1	1	192.3	99.8	51.8981	193.5	100.624
Canton Western Herzegovina	ŠIROKI BRIJEG, Strukovna	28	1997-08-13	2015-04-20	17.6838	Kočerin	R	Canton Western Herzegovina	H	Fed	28	1		1	181.5	95.6	52.6722	179.7	99.0083
Canton Western Herzegovina	ŠIROKI BRIJEG, Strukovna	29	1997-07-08	2015-04-20	17.7823	Široki Brijeg	R	Canton Western Herzegovina	H	Fed	29				187.8	95.7	50.9585	190.9	101.651
Canton Western Herzegovina	ŠIROKI BRIJEG, Strukovna	30	1997-04-17	2015-04-20	18.0068	Široki Brijeg	R	Canton Western Herzegovina	H	Fed	30				186	94.3	50.6989	192.1	103.28
Canton Western Herzegovina	ŠIROKI BRIJEG, Strukovna	31	1996-09-29	2015-04-20	18.5544	Donja Britvica	R	Canton Western Herzegovina	H	Fed	31	1	1	2	178.1	92.2	51.7687	179.6	100.842
Canton Western Herzegovina	ŠIROKI BRIJEG, Strukovna	32	1996-09-10	2015-04-20	18.6064	Donja Britvica	R	Canton Western Herzegovina	H	Fed	32	1	1	2	187.9	97	51.6232	188.1	100.106
Canton Western Herzegovina	ŠIROKI BRIJEG, Strukovna	33	1997-01-07	2015-04-20	18.2806	Izbično	R	Canton Western Herzegovina	H	Fed	33	1	1	2	197.6	98.7	49.9494	197.8	100.101
Canton Western Herzegovina	ŠIROKI BRIJEG, Strukovna	34	1996-11-02	2015-04-20	18.4613	Široki Brijeg	R	Canton Western Herzegovina	H	Fed	34	1		1	184.1	92.7	50.3531	193.4	105.052
Canton Western Herzegovina	ŠIROKI BRIJEG, Strukovna	35	1997-09-19	2015-04-20	17.5825	Ljubotiči	R	Canton Western Herzegovina	H	Fed	35	1		1	185.6	92.1	49.6228	188.6	101.616
Canton Western Herzegovina	ŠIROKI BRIJEG, Strukovna	36	1996-09-20	2015-04-20	18.5791	Široki Brijeg	R	Canton Western Herzegovina	H	Fed	36		1	1	186.8	96.5	51.6595	185.9	99.5182
Canton Western Herzegovina	ŠIROKI BRIJEG, Strukovna	37	1996-10-28	2015-04-20	18.475	Široki Brijeg	R	Canton Western Herzegovina	H	Fed	37				179	92	51.3966	186.2	104.022
Canton Western Herzegovina	ŠIROKI BRIJEG, Strukovna	38	1997-06-13	2015-04-20	17.8508	Ljubotiči	R	Canton Western Herzegovina	H	Fed	38				182.2	90.3	49.5609	186.3	102.25
Canton Western Herzegovina	ŠIROKI BRIJEG, Strukovna	39	1997-09-11	2015-04-20	17.6044	Trn	R	Canton Western Herzegovina	H	Fed	39				185.4	95.5	51.5102	187.3	101.025
Canton Western Herzegovina	ŠIROKI BRIJEG, Strukovna	40	1997-07-20	2015-04-20	17.7495	Rasno	R	Canton Western Herzegovina	H	Fed	40		1	1	183.4	99	53.9804	184.6	100.654
Canton Western Herzegovina	ŠIROKI BRIJEG, Strukovna	41	1997-07-31	2015-04-20	17.7194	Ljuti Bolac	R	Canton Western Herzegovina	H	Fed	41				192.1	96.6	50.2863	194	100.989
Canton Western Herzegovina	ŠIROKI BRIJEG, Strukovna	42	1997-08-24	2015-04-20	17.6537	Široki Brijeg	R	Canton Western Herzegovina	H	Fed	42	1		1	187	96	51.3369	191.4	102.353
Canton Western Herzegovina	ŠIROKI BRIJEG, Strukovna	43	1997-07-16	2015-04-20	17.7604	Trn	R	Canton Western Herzegovina	H	Fed	43	1		1	186.5	93.5	50.134	192.3	103.11
Canton Western Herzegovina	ŠIROKI BRIJEG, Strukovna	44	1997-08-22	2015-04-20	17.6591	Knešpolje	R	Canton Western Herzegovina	H	Fed	44	1		1	178	97.2	54.6067	180	101.124
Canton Western Herzegovina	ŠIROKI BRIJEG, Strukovna	45	1997-06-20	2015-04-20	17.8316	Uzariči	R	Canton Western Herzegovina	H	Fed	45	1		1	185.3	97.3	52.5094	189.4	102.213
Canton Western Herzegovina	ŠIROKI BRIJEG, Strukovna	46	1997-08-25	2015-04-20	17.6509	Široki Brijeg	R	Canton Western Herzegovina	H	Fed	46		1	1	184.4	95.8	51.9523	186.1	100.922
Canton Western Herzegovina	ŠIROKI BRIJEG, Strukovna	47	1997-09-16	2015-04-20	17.5907	Crnač	R	Canton Western Herzegovina	H	Fed	47	1		1	182.2	96.1	52.7442	178.4	97.9144
Canton Zenica-Doboj	ZENICA, Druga gimnazija	1	1998-02-28	2015-10-15	17.6263	Zenica	U	Canton Zenica-Doboj	B	Fed	1		1	1	177.9
Canton Zenica-Doboj	ZENICA, Druga gimnazija	2	1997-05-05	2015-10-15	18.4449	Zenica	U	Canton Zenica-Doboj	B	Fed	2				183.5
Canton Zenica-Doboj	ZENICA, Druga gimnazija	3	1997-08-13	2015-10-15	18.1711	Zenica	U	Canton Zenica-Doboj	B	Fed	3	1		1	181
Canton Zenica-Doboj	ZENICA, Druga gimnazija	4	1997-08-20	2015-10-15	18.152	Zenica	U	Canton Zenica-Doboj	B	Fed	4				183.8
Canton Zenica-Doboj	ZENICA, Druga gimnazija	5	1997-09-08	2015-10-15	18.0999	Zenica	U	Canton Zenica-Doboj	B	Fed	5				175.3
Canton Zenica-Doboj	ZENICA, Druga gimnazija	6	1996-09-15	2015-10-15	19.0801	Zenica	U	Canton Zenica-Doboj	B	Fed	6				176.6
Canton Zenica-Doboj	ZENICA, Druga gimnazija	7	1997-12-01	2015-10-15	17.87	Zenica	U	Canton Zenica-Doboj	B	Fed	7				169.2
Canton Zenica-Doboj	ZENICA, Druga gimnazija	8	1997-12-29	2015-10-15	17.7933	Zenica	U	Canton Zenica-Doboj	B	Fed	8				174
Canton Zenica-Doboj	ZENICA, Druga gimnazija	9	1998-02-12	2015-10-15	17.6701	Zenica	U	Canton Zenica-Doboj	B	Fed	9				180.2
Canton Zenica-Doboj	ZENICA, Druga gimnazija	10	1997-08-18	2015-10-15	18.1574	Zenica	U	Canton Zenica-Doboj	B	Fed	10	1		1	200.3
Canton Zenica-Doboj	ZENICA, Druga gimnazija	11	1997-08-06	2015-10-15	18.1903	Zenica	U	Canton Zenica-Doboj	B	Fed	11		1	1	182
Canton Zenica-Doboj	ZENICA, Druga gimnazija	12	1998-01-31	2015-10-15	17.7029	Zenica	U	Canton Zenica-Doboj	B	Fed	12				187.9
Canton Zenica-Doboj	ZENICA, Druga gimnazija	13	1998-04-04	2015-10-15	17.5305	Zenica	U	Canton Zenica-Doboj	B	Fed	13	1	1	2	177.5
Canton Zenica-Doboj	ZENICA, Ekonomska	1	1997-09-28	2015-10-15	18.0452	Zenica	U	Canton Zenica-Doboj	B	Fed	1	1	1	2	174.6
Canton Zenica-Doboj	ZENICA, Ekonomska	2	1997-12-05	2015-10-15	17.859	Zenica	U	Canton Zenica-Doboj	B	Fed	2	1	1	2	178.2
Canton Zenica-Doboj	ZENICA, Ekonomska	3	1997-05-31	2015-10-15	18.3737	Zenica	U	Canton Zenica-Doboj	B	Fed	3	1		1	188.5
Canton Zenica-Doboj	ZENICA, Ekonomska	4	1997-03-15	2015-10-15	18.5845	Zenica	U	Canton Zenica-Doboj	B	Fed	4	1	1	2	184.1
Canton Zenica-Doboj	ZENICA, Ekonomska	5	1997-10-22	2015-10-15	17.9795	Zenica	U	Canton Zenica-Doboj	B	Fed	5	1	1	2	181
Canton Zenica-Doboj	ZENICA, Ekonomska	6	1997-09-16	2015-10-15	18.078	Zenica	U	Canton Zenica-Doboj	B	Fed	6				191.3
Canton Zenica-Doboj	ZENICA, Ekonomska	7	1997-11-28	2015-10-15	17.8782	Zenica	U	Canton Zenica-Doboj	B	Fed	7	1		1	185.3
Canton Zenica-Doboj	ZENICA, Ekonomska	8	1997-11-12	2015-10-15	17.922	Zenica	U	Canton Zenica-Doboj	B	Fed	8	1		1	180.5
Canton Zenica-Doboj	ZENICA, Ekonomska	9	1997-05-04	2015-10-15	18.4476	Zenica	U	Canton Zenica-Doboj	B	Fed	9	1	1	2	171.3
Canton Zenica-Doboj	ZENICA, Ekonomska	10	1997-05-16	2015-10-15	18.4148	Zenica	U	Canton Zenica-Doboj	B	Fed	10	1	1	2	185
Canton Zenica-Doboj	ZENICA, Ekonomska	11	1997-11-29	2015-10-15	17.8754	Zenica	U	Canton Zenica-Doboj	B	Fed	11	1		1	181.5
Canton Zenica-Doboj	ZENICA, Ekonomska	12	1997-04-30	2015-10-15	18.4586	Zenica	U	Canton Zenica-Doboj	B	Fed	12		1	1	181.1
Canton Zenica-Doboj	ZENICA, Ekonomska	13	1997-07-26	2015-10-15	18.2204	Zenica	U	Canton Zenica-Doboj	B	Fed	13				175.5
Canton Zenica-Doboj	ZENICA, Ekonomska	14	1997-08-22	2015-10-15	18.1465	Zenica	U	Canton Zenica-Doboj	B	Fed	14	1		1	175.5
Canton Zenica-Doboj	ZENICA, Ekonomska	15	1996-06-18	2015-10-15	19.3238	Zenica	U	Canton Zenica-Doboj	B	Fed	15	1		1	195.3
Canton Zenica-Doboj	ZENICA, Ekonomska	16	1997-09-19	2015-10-15	18.0698	Zenica	U	Canton Zenica-Doboj	B	Fed	16		1	1	186.5
Canton Zenica-Doboj	ZENICA, Muzička	1	1998-07-02	2015-10-15	17.2868	Zenica	U	Canton Zenica-Doboj	B	Fed	1				188.2
Canton Zenica-Doboj	ZENICA, Muzička	2	1997-10-16	2015-10-15	17.9959	Zenica	U	Canton Zenica-Doboj	B	Fed	2				185.3
Canton Zenica-Doboj	ZENICA, Muzička	3	1997-05-17	2015-10-15	18.412	Zenica	U	Canton Zenica-Doboj	B	Fed	3				172
Canton Zenica-Doboj	ZENICA, Muzička	4	1997-11-06	2015-10-15	17.9384	Zenica	U	Canton Zenica-Doboj	B	Fed	4				173.5
Canton Zenica-Doboj	ZENICA, Muzička	5	1997-02-13	2015-10-15	18.6667	Zenica	U	Canton Zenica-Doboj	B	Fed	5				180.1
Canton Zenica-Doboj	ZENICA, Muzička	6	1997-06-26	2015-10-15	18.3025	Zenica	U	Canton Zenica-Doboj	B	Fed	6				186.9
Canton Zenica-Doboj	ZENICA, Muzička	7	1997-10-17	2015-10-15	17.9932	Zenica	U	Canton Zenica-Doboj	B	Fed	7				181.6
Canton Zenica-Doboj	ZENICA, Opča gimnazija	1	1997-05-22	2015-10-15	18.3984	Zenica	U	Canton Zenica-Doboj	B	Fed	1				180.6
Canton Zenica-Doboj	ZENICA, Opča gimnazija	2	1997-09-01	2015-10-15	18.1191	Zenica	U	Canton Zenica-Doboj	B	Fed	2	1	1	2	178.4
Canton Zenica-Doboj	ZENICA, Opča gimnazija	3	1997-06-09	2015-10-15	18.3491	Zenica	U	Canton Zenica-Doboj	B	Fed	3				185.6
Canton Zenica-Doboj	ZENICA, Opča gimnazija	4	1997-06-17	2015-10-15	18.3272	Zenica	U	Canton Zenica-Doboj	B	Fed	4				185
Canton Zenica-Doboj	ZENICA, Opča gimnazija	5	1997-08-12	2015-10-15	18.1739	Zenica	U	Canton Zenica-Doboj	B	Fed	5				185.7
Canton Zenica-Doboj	ZENICA, Opča gimnazija	6	1997-06-02	2015-10-15	18.3682	Zenica	U	Canton Zenica-Doboj	B	Fed	6				182.4
Canton Zenica-Doboj	ZENICA, Opča gimnazija	7	1997-08-27	2015-10-15	18.1328	Zenica	U	Canton Zenica-Doboj	B	Fed	7				186.9
Canton Zenica-Doboj	ZENICA, Opča gimnazija	8	1997-02-09	2015-10-15	18.6776	Zenica	U	Canton Zenica-Doboj	B	Fed	8				179.7
Canton Zenica-Doboj	ZENICA, Opča gimnazija	9	1997-06-23	2015-10-15	18.3107	Zenica	U	Canton Zenica-Doboj	B	Fed	9				188
Canton Zenica-Doboj	ZENICA, Opča gimnazija	10	1997-04-17	2015-10-15	18.4942	Zenica	U	Canton Zenica-Doboj	B	Fed	10	1		1	190
Canton Zenica-Doboj	ZENICA, Opča gimnazija	11	1997-03-29	2015-10-15	18.5462	Zenica	U	Canton Zenica-Doboj	B	Fed	11		1	1	184.1
Canton Zenica-Doboj	ZENICA, Opča gimnazija	12	1997-09-10	2015-10-15	18.0945	Zenica	U	Canton Zenica-Doboj	B	Fed	12	1	1	2	178.1
Canton Zenica-Doboj	ZENICA, Opča gimnazija	13	1997-12-30	2015-10-15	17.7906	Zenica	U	Canton Zenica-Doboj	B	Fed	13	1		1	176.8
Canton Zenica-Doboj	ZENICA, Opča gimnazija	14	1997-04-15	2015-10-15	18.4997	Zenica	U	Canton Zenica-Doboj	B	Fed	14	1	1	2	196.4
Canton Zenica-Doboj	ZENICA, Opča gimnazija	15	1997-09-05	2015-10-15	18.1081	Zenica	U	Canton Zenica-Doboj	B	Fed	15				179.7
Canton Zenica-Doboj	ZENICA, Opča gimnazija	16	1997-08-03	2015-10-15	18.1985	Zenica	U	Canton Zenica-Doboj	B	Fed	16				179.2
Canton Zenica-Doboj	ZENICA, Opča gimnazija	17	1997-05-23	2015-10-15	18.3956	Zenica	U	Canton Zenica-Doboj	B	Fed	17				183
Canton Zenica-Doboj	ZENICA, Opča gimnazija	18	1997-03-22	2015-10-15	18.5654	Zenica	U	Canton Zenica-Doboj	B	Fed	18				177
Canton Zenica-Doboj	ZENICA, Opča gimnazija	19	1997-04-12	2015-10-15	18.5079	Zenica	U	Canton Zenica-Doboj	B	Fed	19	1		1	176.7
Canton Zenica-Doboj	ZENICA, Opča gimnazija	20	1997-12-22	2015-10-15	17.8125	Zenica	U	Canton Zenica-Doboj	B	Fed	20				185.1
Canton Zenica-Doboj	ZENICA, Opča gimnazija	21	1998-04-04	2015-10-15	17.5305	Zenica	U	Canton Zenica-Doboj	B	Fed	21	1		1	195.5
Canton Zenica-Doboj	ZENICA, Opča gimnazija	22	1997-06-13	2015-10-15	18.3381	Busovača	R	Canton Central Bosnia	B	Fed	22				183.6
Canton Zenica-Doboj	ZENICA, Opča gimnazija	23	1998-03-31	2015-10-15	17.5414	Zenica	U	Canton Zenica-Doboj	B	Fed	23		1	1	175.8
Canton Zenica-Doboj	ZENICA, Opča gimnazija	24	1998-04-01	2015-10-15	17.5387	Zenica	U	Canton Zenica-Doboj	B	Fed	24				177.9
Canton Zenica-Doboj	ZENICA, Opča gimnazija	25	1998-04-04	2015-10-15	17.5305	Zenica	U	Canton Zenica-Doboj	B	Fed	25		1	1	174.5
Canton Zenica-Doboj	ZENICA, Opča gimnazija	26	1998-05-28	2015-10-15	17.3826	Zenica	U	Canton Zenica-Doboj	B	Fed	26		1	1	188.8
Canton Zenica-Doboj	ZENICA, Opča gimnazija	27	1998-01-14	2015-10-15	17.7495	Zenica	U	Canton Zenica-Doboj	B	Fed	27				194.8
Canton Zenica-Doboj	ZENICA, Opča gimnazija	28	1998-03-09	2015-10-15	17.6016	Zenica	U	Canton Zenica-Doboj	B	Fed	28				180
Canton Zenica-Doboj	ZENICA, Opča gimnazija	29	1998-09-26	2015-10-15	17.0513	Zenica	U	Canton Zenica-Doboj	B	Fed	29				180.8
Canton Zenica-Doboj	ZENICA, Opča gimnazija	30	1998-08-06	2015-10-15	17.191	Zenica	U	Canton Zenica-Doboj	B	Fed	30				187.2
Canton Zenica-Doboj	ZENICA, Opča gimnazija	31	1997-11-18	2015-10-15	17.9055	Zenica	U	Canton Zenica-Doboj	B	Fed	31		1	1	185.4
Canton Zenica-Doboj	ZENICA, Opča gimnazija	32	1998-08-13	2015-10-15	17.1718	Zenica	U	Canton Zenica-Doboj	B	Fed	32				188.7
Canton Zenica-Doboj	ZENICA, Opča gimnazija	33	1998-10-19	2015-10-15	16.9884	Zenica	U	Canton Zenica-Doboj	B	Fed	33				184.5
Canton Zenica-Doboj	ZENICA, Prva gimnazija	1	1997-11-13	2015-10-15	17.9192	Zenica	U	Canton Zenica-Doboj	B	Fed	1				181.5
Canton Zenica-Doboj	ZENICA, Prva gimnazija	2	1997-07-09	2015-10-15	18.2669	Zenica	U	Canton Zenica-Doboj	B	Fed	2	1		1	182.8
Canton Zenica-Doboj	ZENICA, Prva gimnazija	3	1997-08-21	2015-10-15	18.1492	Zenica	U	Canton Zenica-Doboj	B	Fed	3				171.9
Canton Zenica-Doboj	ZENICA, Prva gimnazija	4	1997-05-16	2015-10-15	18.4148	Zenica	U	Canton Zenica-Doboj	B	Fed	4				170.7
Canton Zenica-Doboj	ZENICA, Prva gimnazija	5	1997-08-17	2015-10-15	18.1602	Zenica	U	Canton Zenica-Doboj	B	Fed	5				172.5
Canton Zenica-Doboj	ZENICA, Prva gimnazija	6	1997-09-21	2015-10-15	18.0643	Zenica	U	Canton Zenica-Doboj	B	Fed	6				190.3
Canton Zenica-Doboj	ZENICA, Prva gimnazija	7	1997-07-31	2015-10-15	18.2067	Zenica	U	Canton Zenica-Doboj	B	Fed	7				178
Canton Zenica-Doboj	ZENICA, Prva gimnazija	8	1997-01-16	2015-10-15	18.7433	Zenica	U	Canton Zenica-Doboj	B	Fed	8		1	1	171.5
Canton Zenica-Doboj	ZENICA, Prva gimnazija	9	1997-08-06	2015-10-15	18.1903	Zenica	U	Canton Zenica-Doboj	B	Fed	9	1	1	2	180
Canton Zenica-Doboj	ZENICA, Prva gimnazija	10	1998-05-17	2015-10-15	17.4127	Zenica	U	Canton Zenica-Doboj	B	Fed	10		1	1	181.5
Canton Zenica-Doboj	ZENICA, Prva gimnazija	11	1998-03-04	2015-10-15	17.6153	Zenica	U	Canton Zenica-Doboj	B	Fed	11		1	1	184.4
Canton Zenica-Doboj	ZENICA, Prva gimnazija	12	1997-08-06	2015-10-15	18.1903	Zenica	U	Canton Zenica-Doboj	B	Fed	12	1	1	2	188
Canton Zenica-Doboj	ZENICA, Prva gimnazija	13	1996-09-08	2015-10-15	19.0992	Zenica	U	Canton Zenica-Doboj	B	Fed	13	1	1	2	176
Canton Zenica-Doboj	ZENICA, Prva gimnazija	14	1997-05-28	2015-10-15	18.3819	Zenica	U	Canton Zenica-Doboj	B	Fed	14	1		1	185.2
Canton Zenica-Doboj	ZENICA, Prva gimnazija	15	1997-07-24	2015-10-15	18.2259	Zenica	U	Canton Zenica-Doboj	B	Fed	15	1		1	179.6
Canton Zenica-Doboj	ZENICA, Prva gimnazija	16	1997-07-09	2015-10-15	18.2669	Zenica	U	Canton Zenica-Doboj	B	Fed	16	1		1	190.1
Canton Zenica-Doboj	ZENICA, Prva gimnazija	17	1997-09-12	2015-10-15	18.089	Zenica	U	Canton Zenica-Doboj	B	Fed	17	1	1	2	182.5
Canton Zenica-Doboj	ZENICA, Prva gimnazija	18	1998-01-11	2015-10-15	17.7577	Zenica	U	Canton Zenica-Doboj	B	Fed	18	1	1	2	178.9
Canton Zenica-Doboj	ZENICA, Prva gimnazija	19	1997-10-13	2015-10-15	18.0041	Zenica	U	Canton Zenica-Doboj	B	Fed	19	1	1	2	176.6
Canton Zenica-Doboj	ZENICA, Prva gimnazija	20	1997-05-19	2015-10-15	18.4066	Zenica	U	Canton Zenica-Doboj	B	Fed	20	1	1	2	193.4
Canton Zenica-Doboj	ZENICA, Prva gimnazija	21	1997-06-14	2015-10-15	18.3354	Zenica	U	Canton Zenica-Doboj	B	Fed	21		1	1	179.1
Canton Zenica-Doboj	ZENICA, Prva gimnazija	22	1997-12-25	2015-10-15	17.8042	Zenica	U	Canton Zenica-Doboj	B	Fed	22	1	1	2	185.2
Canton Zenica-Doboj	ZENICA, Prva gimnazija	23	1997-10-09	2015-10-15	18.0151	Zenica	U	Canton Zenica-Doboj	B	Fed	23				184.1
Canton Zenica-Doboj	ZENICA, Prva gimnazija	24	1997-11-06	2015-10-15	17.9384	Zenica	U	Canton Zenica-Doboj	B	Fed	24				174
Canton Zenica-Doboj	ZENICA, Prva gimnazija	25	1997-05-18	2015-10-15	18.4093	Vitez	R	Canton Central Bosnia	B	Fed	25	1		1	185.5
Canton Zenica-Doboj	ZENICA, Prva gimnazija	26	1997-09-26	2015-10-15	18.0507	Zenica	U	Canton Zenica-Doboj	B	Fed	26	1		1	176.5
Canton Zenica-Doboj	ZENICA, Prva gimnazija	27	1997-06-07	2015-10-15	18.3546	Zenica	U	Canton Zenica-Doboj	B	Fed	27	1	1	2	174.6
Canton Zenica-Doboj	ZENICA, Prva gimnazija	28	1997-08-28	2015-10-15	18.13	Zenica	U	Canton Zenica-Doboj	B	Fed	28				183.5
Canton Zenica-Doboj	ZENICA, Prva gimnazija	29	1997-06-20	2015-10-15	18.319	Zenica	U	Canton Zenica-Doboj	B	Fed	29	1		1	177.6
Canton Zenica-Doboj	ZENICA, Prva gimnazija	30	1997-05-26	2015-10-15	18.3874	Zenica	U	Canton Zenica-Doboj	B	Fed	30	1	1	2	176.1
Canton Zenica-Doboj	ZENICA, Prva gimnazija	31	1997-05-19	2015-10-15	18.4066	Zenica	U	Canton Zenica-Doboj	B	Fed	31	1		1	183.7
Canton Zenica-Doboj	ZENICA, Prva gimnazija	32	1997-09-07	2015-10-15	18.1027	Zenica	U	Canton Zenica-Doboj	B	Fed	32	1	1	2	185
Canton Zenica-Doboj	ZENICA, Prva gimnazija	33	1998-01-03	2015-10-15	17.7796	Zenica	U	Canton Zenica-Doboj	B	Fed	33		1	1	178.6
Canton Zenica-Doboj	ZENICA, Prva gimnazija	34	1998-01-22	2015-10-15	17.7276	Zenica	U	Canton Zenica-Doboj	B	Fed	34	1		1	182.5
Canton Zenica-Doboj	ZENICA, Prva gimnazija	35	1997-05-03	2015-10-15	18.4504	Zenica	U	Canton Zenica-Doboj	B	Fed	35		1	1	183
Canton Zenica-Doboj	ZENICA, Prva gimnazija	36	1997-10-03	2015-10-15	18.0315	Zenica	U	Canton Zenica-Doboj	B	Fed	36	1	1	2	177.7
Canton Zenica-Doboj	ZENICA, Prva gimnazija	37	1997-05-09	2015-10-15	18.4339	Zenica	U	Canton Zenica-Doboj	B	Fed	37	1		1	168.3
Canton Zenica-Doboj	ZENICA, Prva gimnazija	38	1997-05-08	2015-10-15	18.4367	Zenica	U	Canton Zenica-Doboj	B	Fed	38	1		1	180.1
Canton Zenica-Doboj	ZENICA, Prva gimnazija	39	1997-04-22	2015-10-15	18.4805	Zenica	U	Canton Zenica-Doboj	B	Fed	39	1	1	2	187.5
Canton Zenica-Doboj	ZENICA, Prva gimnazija	40	1997-07-20	2015-10-15	18.2368	Zenica	U	Canton Zenica-Doboj	B	Fed	40	1		1	184.2
Canton Zenica-Doboj	ZENICA, Prva gimnazija	41	1997-04-10	2015-10-15	18.5133	Zenica	U	Canton Zenica-Doboj	B	Fed	41		1	1	181
Canton Zenica-Doboj	ZENICA, Prva gimnazija	42	1997-04-21	2015-10-15	18.4832	Zenica	U	Canton Zenica-Doboj	B	Fed	42		1	1	187.7
Canton Zenica-Doboj	ZENICA, Prva gimnazija	43	1997-08-28	2015-10-15	18.13	Zenica	U	Canton Zenica-Doboj	B	Fed	43		1	1	184.3
Canton Zenica-Doboj	ZENICA, Prva gimnazija	44	1997-08-15	2015-10-15	18.1656	Zenica	U	Canton Zenica-Doboj	B	Fed	44	1		1	180
Canton Zenica-Doboj	ZENICA, Prva gimnazija	45	1997-01-29	2015-10-15	18.7077	Zenica	U	Canton Zenica-Doboj	B	Fed	45	1	1	2	191.7
Canton Zenica-Doboj	ZENICA, Tehnička	1	1997-10-16	2015-10-15	17.9959	Klopče	R	Canton Zenica-Doboj	B	Fed	1				177	95.5	53.9548	182.9	103.333
Canton Zenica-Doboj	ZENICA, Tehnička	2	1997-05-09	2015-10-15	18.4339	Zenica	U	Canton Zenica-Doboj	B	Fed	2		1	1	175.8	93.1	52.9579	175.1	99.6018
Canton Zenica-Doboj	ZENICA, Tehnička	3	1997-07-25	2015-10-15	18.2231	Zenica	U	Canton Zenica-Doboj	B	Fed	3	1		1	180	90.3	50.1667	181	100.556
Canton Zenica-Doboj	ZENICA, Tehnička	4	1997-04-12	2015-10-15	18.5079	Zenica	U	Canton Zenica-Doboj	B	Fed	4				172.4	93.8	54.4084	173.6	100.696
Canton Zenica-Doboj	ZENICA, Tehnička	5	1997-11-30	2015-10-15	17.8727	Gornja Zenica	R	Canton Zenica-Doboj	B	Fed	5				182.7	97.9	53.5851	183.2	100.274
Canton Zenica-Doboj	ZENICA, Tehnička	6	1998-01-22	2015-10-15	17.7276	Zenica	U	Canton Zenica-Doboj	B	Fed	6				182.8	97.2	53.1729	180.6	98.7965
Canton Zenica-Doboj	ZENICA, Tehnička	7	1997-06-06	2015-10-15	18.3573	Busovača	R	Canton Central Bosnia	B	Fed	7				189.3	97.3	51.3999	186.9	98.7322
Canton Zenica-Doboj	ZENICA, Tehnička	8	1996-11-30	2015-10-15	18.872	Busovača	R	Canton Central Bosnia	B	Fed	8				179	94	52.514	176.9	98.8268
Canton Zenica-Doboj	ZENICA, Tehnička	9	1998-01-28	2015-10-15	17.7112	Kovariči	R	Canton Zenica-Doboj	B	Fed	9				184.3	97.2	52.7401	189.2	102.659
Canton Zenica-Doboj	ZENICA, Tehnička	10	1997-01-13	2015-10-15	18.7515	Topčič Polje	R	Canton Zenica-Doboj	B	Fed	10				179.4	94.5	52.6756	180.6	100.669
Canton Zenica-Doboj	ZENICA, Tehnička	11	1997-06-15	2015-10-15	18.3326	Obrenoviči	R	Canton Zenica-Doboj	B	Fed	11				185	96	51.8919	191.8	103.676
Canton Zenica-Doboj	ZENICA, Tehnička	12	1997-07-23	2015-10-15	18.2286	Babino	R	Canton Zenica-Doboj	B	Fed	12				188.3	98.6	52.3633	189.4	100.584
Canton Zenica-Doboj	ZENICA, Tehnička	13	1997-03-11	2015-10-15	18.5955	Pehare	R	Canton Zenica-Doboj	B	Fed	13				171.8	90	52.3865	177.3	103.201
Canton Zenica-Doboj	ZENICA, Tehnička	14	1997-09-08	2015-10-15	18.0999	Mokušnice	R	Canton Zenica-Doboj	B	Fed	14				177.5	96	54.0845	179.9	101.352
Canton Zenica-Doboj	ZENICA, Tehnička	15	1997-11-15	2015-10-15	17.9138	Zenica	U	Canton Zenica-Doboj	B	Fed	15	1	1	2	189.1	97.5	51.56	196.7	104.019
Canton Zenica-Doboj	ZENICA, Tehnička	16	1997-09-07	2015-10-15	18.1027	Pehare	R	Canton Zenica-Doboj	B	Fed	16				179.9	93.6	52.0289	187	103.947
Canton Zenica-Doboj	ZENICA, Tehnička	17	1997-10-23	2015-10-15	17.9767	Vranduk	R	Canton Zenica-Doboj	B	Fed	17				185.8	96.1	51.7223	186.6	100.431
Canton Zenica-Doboj	ZENICA, Tehnička	18	1997-09-26	2015-10-15	18.0507	Klopče	R	Canton Zenica-Doboj	B	Fed	18				189.2	101.4	53.5941	186.2	98.4144
Canton Zenica-Doboj	ZENICA, Tehnička	19	1997-06-24	2015-10-15	18.308	Perin Han	R	Canton Zenica-Doboj	B	Fed	19				178.1	92.5	51.9371	176	98.8209
Canton Zenica-Doboj	ZENICA, Tehnička	20	1997-02-11	2015-10-15	18.6721	Željezno Polje	R	Canton Zenica-Doboj	B	Fed	20				180.8	92.5	51.1615	180.1	99.6128
Canton Zenica-Doboj	ZENICA, Tehnička	21	1997-06-21	2015-10-15	18.3162	Pehare	R	Canton Zenica-Doboj	B	Fed	21				188.9	91.9	48.6501	181.5	96.0826
Canton Zenica-Doboj	ZENICA, Tehnička	22	1997-06-15	2015-10-15	18.3326	Vukotiči	R	Canton Zenica-Doboj	B	Fed	22				175.1	89.4	51.0565	187.9	107.31
Canton Zenica-Doboj	ZENICA, Tehnička	23	1998-02-21	2015-10-15	17.6454	Obrenoviči	R	Canton Zenica-Doboj	B	Fed	23				185.6	96.5	51.9935	187.4	100.97
Canton Zenica-Doboj	ZENICA, Tehnička	24	1997-04-08	2015-10-15	18.5188	Klopče	R	Canton Zenica-Doboj	B	Fed	24				183.3	94.1	51.3366	189.3	103.273
Canton Zenica-Doboj	ZENICA, Tehnička	25	1997-05-13	2015-10-15	18.423	Radakovo	R	Canton Zenica-Doboj	B	Fed	25				188.4	98	52.017	191.3	101.539
Canton Zenica-Doboj	ZENICA, Tehnička	26	1997-12-04	2015-10-15	17.8617	Orahovica	R	Canton Zenica-Doboj	B	Fed	26				181.3	93.9	51.7926	188.5	103.971
Canton Zenica-Doboj	ZENICA, Tehnička	27	1997-05-02	2015-10-15	18.4531	Begov Han	R	Canton Zenica-Doboj	B	Fed	27				178.9	94.7	52.9346	180.8	101.062
Canton Zenica-Doboj	ZENICA, Tehnička	28	1997-12-24	2015-10-15	17.807	Količi	R	Canton Zenica-Doboj	B	Fed	28				180.4	94.5	52.3836	183.2	101.552
Canton Zenica-Doboj	ZENICA, Tehnička	29	1997-07-13	2015-10-15	18.256	Zenica	U	Canton Zenica-Doboj	B	Fed	29				174.3	94.6	54.2742	173.3	99.4263
Canton Zenica-Doboj	ZENICA, Tehnička	30	1997-09-27	2015-10-15	18.0479	Zenica	U	Canton Zenica-Doboj	B	Fed	30				175.4	93.5	53.3067	177.5	101.197
Canton Zenica-Doboj	ZENICA, Tehnička	31	1997-07-22	2015-10-15	18.2313	Moščanica	R	Canton Zenica-Doboj	B	Fed	31				176.7	96.2	54.4426	172.8	97.7929
Canton Zenica-Doboj	ZENICA, Tehnička	32	1997-09-10	2015-10-15	18.0945	Begov Han	R	Canton Zenica-Doboj	B	Fed	32				183.8	94.8	51.5778	186.8	101.632
Canton Zenica-Doboj	ZENICA, Tehnička	33	1996-12-04	2015-10-15	18.8611	Vranduk	R	Canton Zenica-Doboj	B	Fed	33				182.6	94	51.4786	185.4	101.533
Canton Zenica-Doboj	ZENICA, Tehnička	34	1997-11-19	2015-10-15	17.9028	Radakovo	R	Canton Zenica-Doboj	B	Fed	34	1		1	174.9	93.5	53.4591	176.6	100.972
Canton Zenica-Doboj	ZENICA, Tehnička	35	1998-01-02	2015-10-15	17.7823	Hemila	R	Canton Zenica-Doboj	B	Fed	35		1	1	188	98.1	52.1809	193.2	102.766
Canton Zenica-Doboj	ZENICA, Tehnička	36	1997-10-06	2015-10-15	18.0233	Radakovo	R	Canton Zenica-Doboj	B	Fed	36				174.4	89	51.0321	177.6	101.835
Canton Zenica-Doboj	ZENICA, Tehnička	37	1997-06-13	2015-10-15	18.3381	Topčič Polje	R	Canton Zenica-Doboj	B	Fed	37				175.8	92.7	52.7304	176.8	100.569
Canton Zenica-Doboj	ZENICA, Tehnička	38	1997-07-24	2015-10-15	18.2259	Poce	R	Canton Zenica-Doboj	B	Fed	38				168.6	89.8	53.2622	164.1	97.331
Canton Zenica-Doboj	ZENICA, Tehnička	39	1997-05-19	2015-10-15	18.4066	Briznik	R	Canton Zenica-Doboj	B	Fed	39				178.5	89.8	50.3081	184.5	103.361
Canton Zenica-Doboj	ZENICA, Tehnička	40	1997-10-01	2015-10-15	18.037	Hemila	R	Canton Zenica-Doboj	B	Fed	40				178.1	94.8	53.2285	180.9	101.572
Canton Zenica-Doboj	ZENICA, Tehnička	41	1998-01-31	2015-10-15	17.7029	Odmut	R	Canton Zenica-Doboj	B	Fed	41	1	1	2	190	101	53.1579	193.5	101.842
Canton Zenica-Doboj	ZENICA, Tehnička	42	1997-12-17	2015-10-15	17.8261	Tetovo	R	Canton Zenica-Doboj	B	Fed	42				184.6	100.1	54.2254	181.2	98.1582
Canton Zenica-Doboj	ZENICA, Tehnička	43	1997-10-28	2015-10-15	17.963	Odmut	R	Canton Zenica-Doboj	B	Fed	43		1	1	190.5	98.1	51.4961	189.1	99.2651
Canton Zenica-Doboj	ZENICA, Tehnička	44	1997-09-01	2015-10-15	18.1191	Hemila	R	Canton Zenica-Doboj	B	Fed	44				187.1	95	50.775	193.5	103.421
Canton Zenica-Doboj	ZENICA, Tehnička	45	1998-03-03	2015-10-15	17.6181	Tetovo	R	Canton Zenica-Doboj	B	Fed	45				186.3	95.9	51.4761	189.5	101.718
Canton Zenica-Doboj	ZENICA, Tehnička	46	1997-10-16	2015-10-15	17.9959	Drivuša	R	Canton Zenica-Doboj	B	Fed	46				184	94.5	51.3587	193	104.891
Canton Zenica-Doboj	ZENICA, Tehnička	47	1997-03-13	2015-10-15	18.59	Hece	R	Canton Zenica-Doboj	B	Fed	47				174.9	92.3	52.773	179.2	102.459
Canton Zenica-Doboj	ZENICA, Tehnička	48	1997-02-24	2015-10-15	18.6366	Radakovo	R	Canton Zenica-Doboj	B	Fed	48	1	1	2	181.7	96	52.8343	183.1	100.771
Canton Zenica-Doboj	ZENICA, Tehnička	49	1997-04-03	2015-10-15	18.5325	Drugavci	R	Canton Zenica-Doboj	B	Fed	49				177.7	91	51.2099	177.1	99.6624
Canton Zenica-Doboj	ZENICA, Tehnička	50	1997-10-02	2015-10-15	18.0342	Preočica	R	Canton Zenica-Doboj	B	Fed	50				182.5	96	52.6027	181.6	99.5068
Canton Zenica-Doboj	ZENICA, Tehnička	51	1997-02-22	2015-10-15	18.642	Gorica	R	Canton Zenica-Doboj	B	Fed	51				191.4	97	50.6792	188.2	98.3281
Canton Zenica-Doboj	ZENICA, Tehnička	52	1997-02-03	2015-10-15	18.694	Zenica	U	Canton Zenica-Doboj	B	Fed	52				180.3	94	52.1353	183.4	101.719
Canton Zenica-Doboj	ZENICA, Tehnička	53	1997-02-03	2015-10-15	18.694	Zenica	U	Canton Zenica-Doboj	B	Fed	53				184.3	96	52.089	185	100.38
Canton Zenica-Doboj	ZENICA, Tehnička	54	1997-06-03	2015-10-15	18.3655	Zenica	U	Canton Zenica-Doboj	B	Fed	54				182.5	97	53.1507	189.4	103.781
Canton Zenica-Doboj	ZENICA, Tehnička	55	1997-08-16	2015-10-15	18.1629	Stranjani	R	Canton Zenica-Doboj	B	Fed	55				184.9	94.5	51.1087	181.6	98.2153
Canton Zenica-Doboj	ZENICA, Tehnička	56	1997-11-02	2015-10-15	17.9493	Stranjani	R	Canton Zenica-Doboj	B	Fed	56				185.2	95.6	51.6199	188.5	101.782
Canton Zenica-Doboj	ZENICA, Tehnička	57	1997-11-16	2015-10-15	17.911	Odmut	R	Canton Zenica-Doboj	B	Fed	57				186.3	98	52.6033	190.5	102.254
Canton Zenica-Doboj	ZENICA, Tehnička	58	1997-11-14	2015-10-15	17.9165	Orahovica	R	Canton Zenica-Doboj	B	Fed	58				184.6	94	50.9209	182.9	99.0791
Canton Zenica-Doboj	ZENICA, Tehnička	59	1997-04-13	2015-10-15	18.5051	Gorica	R	Canton Zenica-Doboj	B	Fed	59				173.5	94.1	54.2363	172.3	99.3084
Canton Zenica-Doboj	ZENICA, Tehnička	60	1997-05-27	2015-10-15	18.3847	Londa	R	Canton Zenica-Doboj	B	Fed	60	1		1	173	89.2	51.5607	173.6	100.347
Canton Zenica-Doboj	ZENICA, Tehnička	61	1997-07-22	2015-10-15	18.2313	Travnička	R	Canton Zenica-Doboj	B	Fed	61	1	1	2	177.5	91.5	51.5493	179	100.845
Canton Zenica-Doboj	ZENICA, Tehnička	62	1997-02-11	2015-10-15	18.6721	Orahovica	R	Canton Zenica-Doboj	B	Fed	62				168.9	93.2	55.1806	171.6	101.599
Canton Zenica-Doboj	ZENICA, Tehnička	63	1997-04-30	2015-10-15	18.4586	Peševiči	R	Canton Zenica-Doboj	B	Fed	63				185	96.1	51.9459	175.5	94.8649
Canton Zenica-Doboj	ZENICA, Tehnička	64	1997-06-02	2015-10-15	18.3682	Preočica	R	Canton Zenica-Doboj	B	Fed	64				181.8	93.1	51.2101	188.6	103.74
Canton Zenica-Doboj	ZENICA, Tehnička	65	1997-08-19	2015-10-15	18.1547	Preočica	R	Canton Zenica-Doboj	B	Fed	65				180.5	94.5	52.3546	179	99.169
Canton Zenica-Doboj	ZENICA, Tehnička	66	1997-11-11	2015-10-15	17.9247	Radakovo	R	Canton Zenica-Doboj	B	Fed	66				172	90.9	52.8488	175.6	102.093
Canton Zenica-Doboj	ZENICA, Tehnička	67	1997-08-08	2015-10-15	18.1848	Zenica	U	Canton Zenica-Doboj	B	Fed	67	1		1	174.5	95	54.4413	175.9	100.802
Canton Zenica-Doboj	ZENICA, Tehnička	68	1996-12-08	2015-10-15	18.8501	Dolača	R	Canton Zenica-Doboj	B	Fed	68				171.3	91.5	53.4151	175.9	102.685
Canton Zenica-Doboj	ZENICA, Tehnička	69	1997-03-11	2015-10-15	18.5955	Janjiči	R	Canton Zenica-Doboj	B	Fed	69				178.6	90.5	50.6719	184.3	103.191
Canton Zenica-Doboj	ZENICA, Tehnička	70	1997-09-19	2015-10-15	18.0698	Orahovica	R	Canton Zenica-Doboj	B	Fed	70				170.1	90.5	53.204	176	103.469
Canton Zenica-Doboj	ZENICA, Tehnička	71	1997-06-19	2015-10-15	18.3217	Kovačiči	R	Canton Zenica-Doboj	B	Fed	71				177.5	93	52.3944	181.5	102.254
Canton Zenica-Doboj	ZENICA, Tehnička	72	1998-01-04	2015-10-15	17.7769	Grablje	R	Canton Zenica-Doboj	B	Fed	72				185.1	93	50.2431	187.8	101.459
Canton Zenica-Doboj	ZENICA, Tehnička	73	1997-07-21	2015-10-15	18.2341	Cukle	R	Canton Zenica-Doboj	B	Fed	73				179.2	95	53.0134	179.2	100
Canton Zenica-Doboj	ZENICA, Tehnička	74	1997-06-21	2015-10-15	18.3162	Tišina	R	Canton Zenica-Doboj	B	Fed	74				178.1	92.3	51.8248	180.9	101.572
Canton Zenica-Doboj	ZENICA, Tehnička	75	1997-11-01	2015-10-15	17.9521	Odmut	R	Canton Zenica-Doboj	B	Fed	75				180.4	98	54.3237	177.3	98.2816
Canton Zenica-Doboj	ZENICA, Tehnička	76	1998-01-22	2015-10-15	17.7276	Raspotočje	R	Canton Zenica-Doboj	B	Fed	76				183.7	98.5	53.62	185.9	101.198
Canton Zenica-Doboj	ZENICA, Tehnička	77	1997-05-13	2015-10-15	18.423	Travnička	R	Canton Zenica-Doboj	B	Fed	77	1		1	180.1	91.5	50.8051	185.5	102.998
Canton Zenica-Doboj	ZENICA, Tehnička	78	1997-02-17	2015-10-15	18.6557	Hamica	R	Canton Zenica-Doboj	B	Fed	78				185.9	97	52.1786	191.9	103.228
Canton Zenica-Doboj	ZENICA, Tehnička	79	1997-08-29	2015-10-15	18.1273	Lokrine	R	Canton Zenica-Doboj	B	Fed	79				186	99	53.2258	185.8	99.8925
Canton Zenica-Doboj	ZENICA, Tehnička	80	1997-05-20	2015-10-15	18.4038	Potoka	R	Canton Zenica-Doboj	B	Fed	80				178.7	96.9	54.225	186.6	104.421
Canton Zenica-Doboj	ZENICA, Tehnička	81	1997-06-26	2015-10-15	18.3025	Gornja Zenica	R	Canton Zenica-Doboj	B	Fed	81				180.9	94.2	52.073	181.1	100.111
Canton Zenica-Doboj	ZENICA, Tehnička	82	1997-06-09	2015-10-15	18.3491	Donja Gračanica	R	Canton Zenica-Doboj	B	Fed	82				177.4	91.5	51.5784	181.6	102.368
Canton Zenica-Doboj	ZENICA, Tehnička	83	1997-05-20	2015-10-15	18.4038	Zenica	U	Canton Zenica-Doboj	B	Fed	83				173	91	52.6012	177.6	102.659
Canton Zenica-Doboj	ZENICA, Tehnička	84	1997-09-20	2015-10-15	18.0671	Zenica	U	Canton Zenica-Doboj	B	Fed	84				182.8	93.9	51.3676	185.9	101.696
Canton Zenica-Doboj	ZENICA, Tehnička	85	1997-01-19	2015-10-15	18.7351	Zenica	U	Canton Zenica-Doboj	B	Fed	85				181.8	89	48.9549	188.8	103.85
Canton Zenica-Doboj	ZENICA, Tehnička	86	1998-01-31	2015-10-15	17.7029	Raspotačje	R	Canton Zenica-Doboj	B	Fed	86				190	96	50.5263	196.4	103.368
Canton Zenica-Doboj	ZENICA, Tehnička	87	1997-03-16	2015-10-15	18.5818	Zenica	U	Canton Zenica-Doboj	B	Fed	87				183.3	96.5	52.6459	183.2	99.9454
Canton Zenica-Doboj	ZENICA, Tehnička	88	1996-08-30	2015-10-15	19.1239	Zenica	U	Canton Zenica-Doboj	B	Fed	88				176.8	94.5	53.4502	175.8	99.4344
Canton Zenica-Doboj	ZENICA, Tehnička	89	1997-11-10	2015-10-15	17.9274	Zenica	U	Canton Zenica-Doboj	B	Fed	89				180	93.5	51.9444	181.7	100.944
Canton Zenica-Doboj	ZENICA, Tehnička	90	1997-08-11	2015-10-15	18.1766	Zenica	U	Canton Zenica-Doboj	B	Fed	90				181.1	97.5	53.8377	188.6	104.141
Canton Zenica-Doboj	ZENICA, Tehnička	91	1997-07-13	2015-10-15	18.256	Zenica	U	Canton Zenica-Doboj	B	Fed	91				175	94	53.7143	175.7	100.4
Canton Zenica-Doboj	ZENICA, Tehnička	92	1997-11-14	2015-10-15	17.9165	Zenica	U	Canton Zenica-Doboj	B	Fed	92				172.3	97.2	56.4132	176.1	102.205
Canton Zenica-Doboj	ZENICA, Tehnička	93	1997-07-18	2015-10-15	18.2423	Zenica	U	Canton Zenica-Doboj	B	Fed	93		1	1	168.3	90.7	53.8919	167.2	99.3464
Canton Zenica-Doboj	ZENICA, Tehnička	94	1997-09-09	2015-10-15	18.0972	Zenica	U	Canton Zenica-Doboj	B	Fed	94				179	95	53.0726	177.2	98.9944
Canton Zenica-Doboj	ZENICA, Tehnička	95	1997-08-13	2015-10-15	18.1711	Zenica	U	Canton Zenica-Doboj	B	Fed	95				186.5	99	53.0831	187.8	100.697
Canton Zenica-Doboj	ZENICA, Tehnička	96	1997-04-05	2015-10-15	18.527	Zenica	U	Canton Zenica-Doboj	B	Fed	96		1	1	185.5	97.3	52.4528	187.8	101.24
Canton Zenica-Doboj	ZENICA, Tehnička	97	1997-07-27	2015-10-15	18.2177	Zenica	U	Canton Zenica-Doboj	B	Fed	97				178.8	91.7	51.2864	183.4	102.573
Canton Zenica-Doboj	ZENICA, Tehnička	98	1997-11-15	2015-10-15	17.9138	Zenica	U	Canton Zenica-Doboj	B	Fed	98				183.2	95.8	52.2926	183.4	100.109
Canton Zenica-Doboj	ZENICA, Tehnička	99	1997-03-13	2015-10-15	18.59	Zenica	U	Canton Zenica-Doboj	B	Fed	99				167.6	84.2	50.2387	166.5	99.3437
Canton Zenica-Doboj	ZENICA, Tehnička	100	1997-12-06	2015-10-15	17.8563	Zenica	U	Canton Zenica-Doboj	B	Fed	100				186.4	97.3	52.1996	188	100.858
Canton Zenica-Doboj	ZENICA, Tehnička	101	1997-04-04	2015-10-15	18.5298	Zenica	U	Canton Zenica-Doboj	B	Fed	101				185.7	96.6	52.0194	185.1	99.6769
Canton Zenica-Doboj	ZENICA, Tehnička	102	1996-09-26	2015-10-15	19.05	Zenica	U	Canton Zenica-Doboj	B	Fed	102				179.6	93	51.7817	182.5	101.615
Canton Zenica-Doboj	ZENICA, Tehnička	103	1997-09-01	2015-10-15	18.1191	Zenica	U	Canton Zenica-Doboj	B	Fed	103				181.5	90.7	49.9725	176.1	97.0248
[truncated: 1,194 more rows]

## Sheet: BOYS (foreign)
Region	School	Student's number	Date of birth	Date of the measurement	Age	Place of residence	Country	University education of parents			Student's number	Body height	Sitting height	Relative sitting height	Arm span	Relative arm span
of school		number						Father	Mother	Both	number	(cm)	(cm)	(% body height)	(cm)	(% body height)
Canton Herzegovina-Neretva	MOSTAR, Prometna	17	1997-09-28	2015-10-22	18.0643	?	GERMANY				17	179.8
Canton Herzegovina-Neretva	MOSTAR, Prometna	23	1997-11-03	2015-10-22	17.9658	Neustadt	GERMANY				23	177.2
Canton Sarajevo	SARAJEVO, Gradevinsko-geodetska	17	1996-06-07	2015-04-28	18.8884	München	GERMANY				17	187.3	99.6	53.1767	186.6	187.349
Canton Sarajevo	SARAJEVO, Gradevinsko-geodetska	19	1997-01-01	2015-04-28	18.319	?	GERMANY				19	178.4	93.8	52.5785	174.9	186.461
Canton Sarajevo	SARAJEVO, Katolički školski centar	7	1996-12-24	2015-04-28	18.3409	Basingstoke	ENGLAND	1		1	7	190	100	52.6316	193	193
Canton Sarajevo	SARAJEVO, Katolički školski centar	16	1997-04-29	2015-04-28	17.9959	Neuss	GERMANY				16	187.3	100.4	53.6038	186.6	185.857
Canton Sarajevo	SARAJEVO, Katolički školski centar	23	1996-12-21	2015-04-28	18.3491	Makarska	CROATIA	1	1	2	23	182.8	97.9	53.5558	189.7	193.769
Canton Sarajevo	SARAJEVO, Katolički školski centar	24	1997-03-10	2015-04-28	18.1328	Limburg an der Lahn	GERMANY				24	180.5	96.7	53.5734	182.1	188.314
Canton Sarajevo	SARAJEVO, Metalskih zanimanja	44	1996-10-13	2015-04-28	18.538	?	GERMANY				44	184	97.2	52.8261	185.5	190.844
Canton Central Bosna	BUGOJNO, Tehnička	4	1996-04-29	2015-04-27	18.9925	Regensburg	GERMANY				4	194.3	102.1	52.5476	187.4	183.546
Region Bijeljina-Zvornik	BIJELJINA, Gimnazija	18	1998-07-29	2015-10-20	17.2266	Loznica	SERBIA	1		1	18	184.2
Region Bijeljina-Zvornik	ZVORNIK, Gimnazija	9	1998-07-03	2015-10-20	17.2977	Zvornik Mali (Serbia)	SERBIA				9	181.7
Region Bijeljina-Zvornik	ZVORNIK, Tehnička	8	1997-08-27	2015-10-20	18.1465	Zvornik Mali (Serbia)	SERBIA				8	171	90.2	52.7485	177	196.231
Region Bijeljina-Zvornik	ZVORNIK, Tehnička	22	1997-10-03	2015-10-20	18.0452	Zvornik Mali (Serbia)	SERBIA				22	177.2	94.3	53.2167	176.2	186.85
Region Trebinje	TREBINJE, Centar srednjih škola	8	1996-12-23	2015-04-30	18.3491	Kotor	MONTENEGRO				8	189.6	95.4	50.3165	193.5	102.057

## Sheet: GIRLS
Region of school	School	Student's number	Date of birth	Date of the measurement	Age	Place of residence	Region of the place of residence	Student's number	Body height (cm)	Sitting height (cm)	Relative sitting height	Arm span (cm)	Relative arm span
											(% body height)		(% body height)
Canton Western Herzegovina	TOMISLAVGRAD, Gimnazija M. Marulića	1	1997-09-03	2015-10-14	18.1109	Tomislavgrad	Canton Western Herzegovina	1	158.8	85	53.5264	159	100.126
Canton Western Herzegovina	TOMISLAVGRAD, Gimnazija M. Marulića	2	1997-09-14	2015-10-14	18.0808	Tomislavgrad	Canton Western Herzegovina	2	172.5	96	55.6522	173.6	100.638
Canton Western Herzegovina	TOMISLAVGRAD, Gimnazija M. Marulića	3	1998-03-18	2015-10-14	17.5743	Tomislavgrad	Canton Western Herzegovina	3	180.5	96.2	53.2964	171	94.7368
Canton Western Herzegovina	TOMISLAVGRAD, Gimnazija M. Marulića	4	1997-09-05	2015-10-14	18.1054	Tomislavgrad	Canton Western Herzegovina	4	177.1	95.8	54.0937	170.9	96.4992
Canton Western Herzegovina	TOMISLAVGRAD, Gimnazija M. Marulića	5	1997-12-12	2015-10-14	17.8371	Tomislavgrad	Canton Western Herzegovina	5	167	93.6	56.0479	158	94.6108
Canton Western Herzegovina	TOMISLAVGRAD, Gimnazija M. Marulića	6	1997-06-30	2015-10-14	18.2888	Tomislavgrad	Canton Western Herzegovina	6	171.3	90.1	52.5978	170.3	99.4162
Canton Western Herzegovina	TOMISLAVGRAD, Gimnazija M. Marulića	7	1997-10-15	2015-10-14	17.9959	Roško Polje	Canton Western Herzegovina	7	174.7	94.5	54.0927	168	96.1649
Canton Western Herzegovina	TOMISLAVGRAD, Gimnazija M. Marulića	8	1997-10-29	2015-10-14	17.9576	Eminovo Selo	Canton Western Herzegovina	8	172.1	92.9	53.9802	170	98.7798
Canton Western Herzegovina	TOMISLAVGRAD, Gimnazija M. Marulića	9	1998-02-18	2015-10-14	17.6509	Tomislavgrad	Canton Western Herzegovina	9	165.5	89.5	54.0785	165.9	100.242
Canton Western Herzegovina	TOMISLAVGRAD, Gimnazija M. Marulića	10	1997-11-04	2015-10-14	17.9411	Tomislavgrad	Canton Western Herzegovina	10	171.8	90	52.3865	171.3	99.709
Canton Western Herzegovina	TOMISLAVGRAD, Gimnazija M. Marulića	11	1998-02-11	2015-10-14	17.6701	Oplečani	Canton Western Herzegovina	11	170.2	91.6	53.819	167.3	98.2961
Canton 10/Livno	DRVAR, Srednja škola (Ekonomska & Gimnazija)	1	1997-05-30	2015-10-13	18.371	Drvar	Canton 10/Livno	1	173.2
Canton 10/Livno	DRVAR, Srednja škola (Ekonomska & Gimnazija)	2	1997-06-27	2015-10-13	18.2943	Drvar	Canton 10/Livno	2	162.5
Canton 10/Livno	DRVAR, Srednja škola (Ekonomska & Gimnazija)	3	1997-12-13	2015-10-13	17.8316	Drvar	Canton 10/Livno	3	169.5
Canton 10/Livno	DRVAR, Srednja škola (Ekonomska & Gimnazija)	4	1997-05-20	2015-10-13	18.3984	Drvar	Canton 10/Livno	4	172.6
Canton 10/Livno	DRVAR, Srednja škola (Ekonomska & Gimnazija)	5	1997-02-17	2015-10-13	18.6502	Drvar	Canton 10/Livno	5	168.7
Canton 10/Livno	DRVAR, Srednja škola (Ekonomska & Gimnazija)	6	1998-04-11	2015-10-13	17.5058	Drvar	Canton 10/Livno	6	154.1
Canton 10/Livno	DRVAR, Srednja škola (Ekonomska & Gimnazija)	7	1997-05-18	2015-10-13	18.4038	Drvar	Canton 10/Livno	7	175.4
Canton 10/Livno	DRVAR, Srednja škola (Ekonomska & Gimnazija)	8	1998-02-19	2015-10-13	17.6454	Drvar	Canton 10/Livno	8	175.4
Canton 10/Livno	DRVAR, Srednja škola (Ekonomska & Gimnazija)	9	1996-12-05	2015-10-13	18.8528	Drvar	Canton 10/Livno	9	171
Canton 10/Livno	DRVAR, Srednja škola (Ekonomska & Gimnazija)	10	1997-04-15	2015-10-13	18.4942	Drvar	Canton 10/Livno	10	166.3
Canton 10/Livno	DRVAR, Srednja škola (Ekonomska & Gimnazija)	11	1997-10-19	2015-10-13	17.9822	Drvar	Canton 10/Livno	11	173
Canton Western Herzegovina	POSUŠJE, Strukovna	1					Canton Western Herzegovina	1	169.3	91.7	54.1642	166.2	98.1689
Canton Western Herzegovina	POSUŠJE, Strukovna	2					Canton Western Herzegovina	2	173	90.9	52.5434	171.7	99.2486
Canton Western Herzegovina	POSUŠJE, Strukovna	3					Canton Western Herzegovina	3	167.7	88.3	52.6535	165.5	98.6881
Canton Western Herzegovina	POSUŠJE, Strukovna	4					Canton Western Herzegovina	4	171.2	91.2	53.271	170.4	99.5327
Canton Western Herzegovina	POSUŠJE, Strukovna	5					Canton Western Herzegovina	5	162	87.1	53.7654	161.4	99.6296
Canton Western Herzegovina	POSUŠJE, Strukovna	6					Canton Western Herzegovina	6	180.7	95.3	52.7393	180.7	100
Canton Western Herzegovina	POSUŠJE, Strukovna	7					Canton Western Herzegovina	7	172.8	93.1	53.8773	175.3	101.447
Canton Western Herzegovina	POSUŠJE, Strukovna	8					Canton Western Herzegovina	8	169.2	93.3	55.1418	168.8	99.7636
Canton Western Herzegovina	POSUŠJE, Strukovna	9					Canton Western Herzegovina	9	175.5	90.6	51.6239	171	97.4359
Canton Western Herzegovina	POSUŠJE, Strukovna	10					Canton Western Herzegovina	10	168.1	92.2	54.8483	164.7	97.9774
Canton Western Herzegovina	POSUŠJE, Strukovna	11					Canton Western Herzegovina	11	164	86	52.439	163	99.3902
Canton Western Herzegovina	POSUŠJE, Strukovna	12					Canton Western Herzegovina	12	165.3	88.5	53.539	163.3	98.7901
Canton Western Herzegovina	POSUŠJE, Strukovna	13					Canton Western Herzegovina	13	171.5	87.7	51.137	172.2	100.408
Canton Western Herzegovina	POSUŠJE, Strukovna	14					Canton Western Herzegovina	14	172.2	90.6	52.6132	171.7	99.7096
Canton Western Herzegovina	POSUŠJE, Strukovna	15					Canton Western Herzegovina	15	161.8	83.5	51.6069	165.7	102.41
Canton Western Herzegovina	POSUŠJE, Strukovna	16					Canton Western Herzegovina	16	165.5	88.8	53.6556	163.8	98.9728
Canton Western Herzegovina	POSUŠJE, Strukovna	17					Canton Western Herzegovina	17	168.4	90.6	53.8005	161.8	96.0808
Canton Western Herzegovina	POSUŠJE, Strukovna	18					Canton Western Herzegovina	18	171	91.6	53.5673	173.7	101.579
Canton Western Herzegovina	POSUŠJE, Strukovna	19					Canton Western Herzegovina	19	170.1	87.6	51.4991	173.5	101.999
Canton Herzegovina-Neretva	MOSTAR, Druga gimnazija	1	1997-06-04	2015-10-23	18.3847	Mostar	Canton Herzegovina-Neretva	1	177.8	90.8	51.0686	174.5	98.144
Canton Herzegovina-Neretva	MOSTAR, Druga gimnazija	2	1997-09-16	2015-10-23	18.0999	Mostar	Canton Herzegovina-Neretva	2	169	91	53.8462	170.2	100.71
Canton Herzegovina-Neretva	MOSTAR, Druga gimnazija	3	1997-12-04	2015-10-23	17.8836	Mostar	Canton Herzegovina-Neretva	3	165.2	91.2	55.2058	164	99.2736
Canton Herzegovina-Neretva	MOSTAR, Druga gimnazija	4	1997-12-02	2015-10-23	17.8891	Mostar	Canton Herzegovina-Neretva	4	159	84.7	53.2704	157.5	99.0566
Canton Herzegovina-Neretva	MOSTAR, Druga gimnazija	5	1997-12-13	2015-10-23	17.859	Mostar	Canton Herzegovina-Neretva	5	165.8	88.4	53.3172	164	98.9144
Canton Herzegovina-Neretva	MOSTAR, Druga gimnazija	6	1997-09-01	2015-10-23	18.141	Mostar	Canton Herzegovina-Neretva	6	169.8	92.1	54.2403	172.4	101.531
Canton Herzegovina-Neretva	MOSTAR, Druga gimnazija	7	1997-11-26	2015-10-23	17.9055	Mostar	Canton Herzegovina-Neretva	7	173.5	96.1	55.389	172.8	99.5965
Canton Herzegovina-Neretva	MOSTAR, Druga gimnazija	8	1997-11-15	2015-10-23	17.9357	Mostar	Canton Herzegovina-Neretva	8	163.9	89.2	54.4234	161.8	98.7187
Canton Herzegovina-Neretva	MOSTAR, Druga gimnazija	9	1997-07-26	2015-10-23	18.2423	Mostar	Canton Herzegovina-Neretva	9	171.4	94.2	54.9592	166.8	97.3162
Canton Herzegovina-Neretva	MOSTAR, Druga gimnazija	10	1998-03-07	2015-10-23	17.629	Mostar	Canton Herzegovina-Neretva	10	162.7	89.2	54.8248	165.7	101.844
Canton Herzegovina-Neretva	MOSTAR, Druga gimnazija	11	1997-03-09	2015-10-23	18.6229	Mostar	Canton Herzegovina-Neretva	11	171.5	95	55.3936	165.5	96.5015
Canton Herzegovina-Neretva	MOSTAR, Druga gimnazija	12	1997-11-15	2015-10-23	17.9357	Mostar	Canton Herzegovina-Neretva	12	159.3	88.4	55.4928	154.1	96.7357
Canton Herzegovina-Neretva	MOSTAR, Druga gimnazija	13	1998-02-07	2015-10-23	17.7057	Mostar	Canton Herzegovina-Neretva	13	167.9	89.3	53.1864	170.6	101.608
Canton Herzegovina-Neretva	MOSTAR, Druga gimnazija	14	1998-07-25	2015-10-23	17.2457	Mostar	Canton Herzegovina-Neretva	14	161	93.5	58.0745	155.1	96.3354
Canton Herzegovina-Neretva	MOSTAR, Druga gimnazija	15	1997-04-03	2015-10-23	18.5544	Mostar	Canton Herzegovina-Neretva	15	168	93.2	55.4762	157.2	93.5714
Canton Herzegovina-Neretva	MOSTAR, Druga gimnazija	17	1997-06-30	2015-10-23	18.3135	Mostar	Canton Herzegovina-Neretva	17	158.6	90.3	56.9357	151.8	95.7125
Canton Herzegovina-Neretva	MOSTAR, Druga gimnazija	18	1998-01-20	2015-10-23	17.755	Mostar	Canton Herzegovina-Neretva	18	189.8	98.5	51.8967	196.2	103.372
Canton Herzegovina-Neretva	MOSTAR, Druga gimnazija	19	1998-04-15	2015-10-23	17.5222	Mostar	Canton Herzegovina-Neretva	19	175.6	91.3	51.9932	179	101.936
Canton 10/Livno	GLAMOČ, Srednja škola Tin Ujevic	1	1997-10-01	2015-10-14	18.0342	Glamoč	Canton 10/Livno	1	168.5	91	54.0059	165.1	97.9822
Canton 10/Livno	GLAMOČ, Srednja škola Tin Ujevic	2	1997-06-04	2015-10-14	18.36	Glamoč	Canton 10/Livno	2	168.2	88	52.3187	169.2	100.595
Canton 10/Livno	GLAMOČ, Srednja škola Tin Ujevic	3	1998-01-13	2015-10-14	17.7495	Glamoč	Canton 10/Livno	3	178.7	95.8	53.6094	180.7	101.119
Canton 10/Livno	GLAMOČ, Srednja škola Tin Ujevic	4	1998-01-11	2015-10-14	17.755	Glamoč	Canton 10/Livno	4	168.2	90.2	53.6266	166.7	99.1082
Canton 10/Livno	GLAMOČ, Srednja škola Tin Ujevic	5	1998-03-08	2015-10-14	17.6016	Glamoč	Canton 10/Livno	5	170.3	89.1	52.3194	164.4	96.5355
Canton 10/Livno	GLAMOČ, Srednja škola Tin Ujevic	6	1998-03-14	2015-10-14	17.5852	Glamoč	Canton 10/Livno	6	172.8	88.6	51.2731	165.9	96.0069
Canton 10/Livno	GLAMOČ, Srednja škola Tin Ujevic	7	1997-11-15	2015-10-14	17.911	Glamoč	Canton 10/Livno	7	161.9	88.7	54.7869	161.9	100
Canton 10/Livno	GLAMOČ, Srednja škola Tin Ujevic	8	1998-05-11	2015-10-14	17.4264	Glamoč	Canton 10/Livno	8	164.6	89.5	54.3742	165.1	100.304
Canton 10/Livno	GLAMOČ, Srednja škola Tin Ujevic	9	1998-03-15	2015-10-14	17.5825	Glamoč	Canton 10/Livno	9	177	95	53.6723	179.8	101.582
Canton 10/Livno	GLAMOČ, Srednja škola Tin Ujevic	10	1998-06-27	2015-10-14	17.2977	Glamoč	Canton 10/Livno	10	162.8	88	54.0541	156.6	96.1916
